# Supplementary material for: TMEM59 deficiency activates chaperone‐mediated autophagy and ameliorates disease‐like pathologies in tauopathy model mice
Source: Alzheimers Dement. 2025 Jun 23;21(6):e70369. doi: 10.1002/alz.70369 (PMC12185246; doi:10.1002/alz.70369)
Supplement: Supplementary file 2 — Supporting Information [file ALZ-21-e70369-s003.xlsx]

## Sheet: Table S1
Supplementary Table 1. AD and control brain sample information
NO.	Case ID	Primary neuropathologic diagnosis	Age of death	Gender	Braak stages	Sample
1	81	Control	80	Female	None	brain tissue lysates
2	157	Control	86	Male
3	174	Control	93	Male
4	2018CBB006	Control	84	Female
5	BB050	Control	84	Male
6	BB043	AD	83	Female
7	BB049	AD	83	Female
8	129	AD	83	Male
9	194	AD	93	Male
10	297	AD	85	Female

## Sheet: Tables S2
Supplementary Table 2. DEGs identified in PS19 vs WT
Gene ID	Gene Symbol	Type	log2 (PS19 / WT)	Qvalue (PS19 / WT)
619547	'Rpl34-ps1'	mRNA	8.04595	1.50177e-63
12047	'Bcl2a1d'	mRNA	5.61752	0.00224384
217304	'Cd300lb'	mRNA	4.8156	0.00510267
17381	'Mmp12'	mRNA	4.73499	0.00680798
668605	'Gm9265'	mRNA	4.58267	0.0243468
15061	'Ifi44l'	mRNA	4.48526	0.0087282
20303	'Ccl4'	mRNA	4.44595	0.000675598
13011	'Cst7'	mRNA	4.39983	4.13211e-17
16411	'Itgax'	mRNA	4.36449	3.67901e-07
56644	'Clec7a'	mRNA	3.94524	2.20441e-06
21816	'Tgm1'	mRNA	3.75316	3.95279e-05
20302	'Ccl3'	mRNA	3.74104	1.78933e-07
16819	'Lcn2'	mRNA	3.68793	4.43765e-14
15945	'Cxcl10'	mRNA	3.49216	4.95539e-10
100503605	'Hbb-bs'	mRNA	3.47285	0.00766984
101488143	'Hbb-bt'	mRNA	3.25325	0.0256044
15122	'Hba-a1'	mRNA	3.2515	0.00940077
14191	'Fgr'	mRNA	3.16287	0.000364298
238393	'Serpina3f'	mRNA	3.15215	0.0147327
11656	'Alas2'	mRNA	3.11145	0.04308
14663	'Glycam1'	mRNA	3.09567	0.0182911
110257	'Hba-a2'	mRNA	3.08305	0.0262417
246256	'Fcgr4'	mRNA	2.66384	0.000484063
16336	'Insl3'	mRNA	2.63627	0.0120935
57435	'Plin4'	mRNA	2.61457	8.88434e-06
12642	'Ch25h'	mRNA	2.59949	6.16659e-07
20293	'Ccl12'	mRNA	2.51954	0.00121781
20311	'Cxcl5'	mRNA	2.36863	3.65257e-06
226691	'Ifi207'	mRNA	2.36684	0.00049372
15951	'Ifi204'	mRNA	2.35887	0.000130993
99899	'Ifi44'	mRNA	2.32548	2.39162e-07
58203	'Zbp1'	mRNA	2.27916	0.000767136
76933	'Ifi27l2a'	mRNA	2.21268	1.17815e-06
17085	'Ly9'	mRNA	2.14557	1.0236e-05
14580	'Gfap'	mRNA	2.1198	1.43856e-07
20305	'Ccl6'	mRNA	2.09987	7.46139e-09
20716	'Serpina3n'	mRNA	2.0646	7.21705e-11
12051	'Bcl3'	mRNA	2.0131	8.51443e-07
12268	'C4b'	mRNA	1.89038	9.26389e-10
14728	'Lilrb4a'	mRNA	1.88985	0.00115591
12483	'Cd22'	mRNA	1.87326	0.000372968
23962	'Oasl2'	mRNA	1.86671	1.02999e-07
14744	'Gpr65'	mRNA	1.84412	0.0394984
232345	'A2m'	mRNA	1.8132	2.86314e-09
246730	'Oas1a'	mRNA	1.80273	0.000206304
12273	'C5ar1'	mRNA	1.79832	0.042786
17105	'Lyz2'	mRNA	1.77041	0.00323637
23833	'Cd52'	mRNA	1.75679	4.01957e-10
236312	'Ifi209'	mRNA	1.70305	0.0239744
13058	'Cybb'	mRNA	1.6775	0.00277173
12045	'Bcl2a1b'	mRNA	1.65026	0.00675234
13025	'Ctla2b'	mRNA	1.57677	0.025028
17110	'Lyz1'	mRNA	1.55033	0.000413254
19143	'St14'	mRNA	1.54784	0.00413466
21857	'Timp1'	mRNA	1.54601	0.00843933
69068	'Tcim'	mRNA	1.54541	0.00025119
233186	'Siglecf'	mRNA	1.54286	0.0117581
15959	'Ifit3'	mRNA	1.54139	1.70043e-06
16768	'Lag3'	mRNA	1.51833	3.18917e-15
236451	'Phf11b'	mRNA	1.49661	0.00996754
69550	'Bst2'	mRNA	1.482	3.38235e-09
53417	'Hif3a'	mRNA	1.47737	0.00173194
667370	'Ifit3b'	mRNA	1.47537	5.34757e-07
20308	'Ccl9'	mRNA	1.47163	0.000248248
226040	'Tmem252'	mRNA	1.45955	2.97233e-08
66102	'Cxcl16'	mRNA	1.44875	0.000607677
18414	'Osmr'	mRNA	1.43507	4.16194e-09
16854	'Lgals3'	mRNA	1.41149	0.019041
24110	'Usp18'	mRNA	1.40493	0.00293087
12267	'C3ar1'	mRNA	1.40008	0.000128191
54123	'Irf7'	mRNA	1.39336	1.42353e-08
16186	'Il2rg'	mRNA	1.39179	4.24449e-05
15957	'Ifit1'	mRNA	1.37843	5.25716e-06
12332	'Capg'	mRNA	1.36241	8.59167e-06
12506	'Cd48'	mRNA	1.35426	0.00795942
240327	'Gm4951'	mRNA	1.34077	0.00817735
19039	'Lgals3bp'	mRNA	1.3383	8.25033e-05
74558	'Gvin1'	mRNA	1.32588	1.33633e-07
219144	'Arl11'	mRNA	1.3109	0.0209587
98365	'Slamf9'	mRNA	1.29367	0.00340667
100038882	'Isg15'	mRNA	1.28031	0.00049372
16149	'Cd74'	mRNA	1.27701	0.0328722
12475	'Cd14'	mRNA	1.27139	6.70252e-05
14130	'Fcgr2b'	mRNA	1.26381	6.95074e-05
72287	'Plekhf1'	mRNA	1.2572	8.44049e-08
65221	'Slc15a3'	mRNA	1.25488	0.00281873
21946	'Pglyrp1'	mRNA	1.25447	2.97352e-08
17916	'Myo1f'	mRNA	1.24625	0.000453424
13349	'Ackr1'	mRNA	1.23761	0.0183939
68774	'Ms4a6d'	mRNA	1.23731	0.00728771
329416	'Nostrin'	mRNA	1.2371	1.81149e-10
22436	'Xdh'	mRNA	1.23267	3.52957e-10
12394	'Runx1'	mRNA	1.23006	0.00513808
63986	'Gmfg'	mRNA	1.22206	0.0321473
234311	'Ddx60'	mRNA	1.22037	0.00393291
68794	'Flnc'	mRNA	1.2192	0.00190286
12609	'Cebpd'	mRNA	1.2162	3.16649e-09
74453	'Cfap53'	mRNA	1.19353	0.00446914
258571	'Olfr1033'	mRNA	1.1914	0.0139972
22352	'Vim'	mRNA	1.18486	0.000205792
17084	'Ly86'	mRNA	1.13083	0.00241677
66141	'Ifitm3'	mRNA	1.12422	0.00134638
71481	'Alpk1'	mRNA	1.11816	1.02992e-19
276950	'Slfn8'	mRNA	1.11676	0.00114282
246728	'Oas2'	mRNA	1.11282	0.00739947
58207	'Slc43a3'	mRNA	1.10411	0.0244976
57444	'Isg20'	mRNA	1.10165	0.0272057
12259	'C1qa'	mRNA	1.10013	0.000837501
17133	'Maff'	mRNA	1.09689	0.000186461
20393	'Sgk1'	mRNA	1.09346	0.0122312
320484	'Rasal3'	mRNA	1.09059	1.62068e-05
12262	'C1qc'	mRNA	1.09017	0.000372236
24088	'Tlr2'	mRNA	1.08117	0.0146837
67775	'Rtp4'	mRNA	1.08084	1.9517e-05
18793	'Plaur'	mRNA	1.07334	0.0269144
17970	'Ncf2'	mRNA	1.0723	1.48339e-05
55932	'Gbp3'	mRNA	1.07056	0.000940823
226421	'Rab7b'	mRNA	1.06064	0.0477276
12260	'C1qb'	mRNA	1.06056	0.00075551
22177	'Tyrobp'	mRNA	1.029	0.00904841
74645	'Tent5c'	mRNA	1.02792	0.00347226
100702	'Gbp6'	mRNA	1.02768	5.96054e-05
78754	'Galnt15'	mRNA	1.01514	4.9354e-05
15894	'Icam1'	mRNA	1.0102	0.000209785
16414	'Itgb2'	mRNA	1.00886	8.07656e-05
279572	'Tlr13'	mRNA	1.00265	0.00443162
13057	'Cyba'	mRNA	0.999324	4.87265e-06
12514	'Cd68'	mRNA	0.998977	0.00474254
12505	'Cd44'	mRNA	0.996301	0.00810047
69772	'Bdh2'	mRNA	0.996041	0.047577
20128	'Trim30a'	mRNA	0.994237	0.0166586
14102	'Fas'	mRNA	0.993844	0.0440584
93695	'Gpnmb'	mRNA	0.978363	0.00142771
217203	'Tmem106a'	mRNA	0.976402	0.0261884
22228	'Ucp2'	mRNA	0.974224	4.99502e-20
384009	'Glipr2'	mRNA	0.974195	0.000362125
19122	'Prnp'	mRNA	0.970641	1.68952e-94
140497	'Cd300c2'	mRNA	0.956087	0.00128138
19264	'Ptprc'	mRNA	0.947194	0.00311169
71878	'Fam83d'	mRNA	0.941681	0.0193749
70807	'Arrdc2'	mRNA	0.940247	0.0294795
14960	'H2-Aa'	mRNA	0.939026	0.0182266
60440	'Iigp1'	mRNA	0.9386	0.0127887
72690	'Grrp1'	mRNA	0.936242	5.39281e-05
434341	'Nlrc5'	mRNA	0.926664	0.0278211
83433	'Trem2'	mRNA	0.925286	0.00221983
14129	'Fcgr1'	mRNA	0.924351	0.0145459
55990	'Fmo2'	mRNA	0.924064	0.0104879
15368	'Hmox1'	mRNA	0.918566	5.52007e-07
80861	'Dhx58'	mRNA	0.917513	0.0382977
12524	'Cd86'	mRNA	0.913087	0.03279
58185	'Rsad2'	mRNA	0.911767	0.0136375
14131	'Fcgr3'	mRNA	0.911682	5.81433e-07
13040	'Ctss'	mRNA	0.910046	0.00131183
14127	'Fcer1g'	mRNA	0.897956	0.00309556
106878	'Smim3'	mRNA	0.895294	2.48992e-06
94176	'Dock2'	mRNA	0.895097	1.733e-05
239743	'Klhl6'	mRNA	0.89466	0.0440584
15162	'Hck'	mRNA	0.894594	0.0324605
108052	'Slc14a1'	mRNA	0.887132	0.00107943
18173	'Slc11a1'	mRNA	0.880087	0.00495293
73649	'Cybrd1'	mRNA	0.878728	0.0323307
57875	'Angptl4'	mRNA	0.876344	0.0291864
104816	'Aspg'	mRNA	0.871999	0.00413466
228576	'Mall'	mRNA	0.871747	0.0292823
21898	'Tlr4'	mRNA	0.862678	0.0436507
74090	'Paqr5'	mRNA	0.853232	8.72948e-05
211550	'Tifa'	mRNA	0.852502	1.26255e-09
107993	'Bfsp2'	mRNA	0.852292	0.033578
76905	'Lrg1'	mRNA	0.84889	0.00267367
17476	'Mpeg1'	mRNA	0.846466	0.0199874
14594	'Ggta1'	mRNA	0.844511	6.78708e-05
16913	'Psmb8'	mRNA	0.84451	0.00620594
80285	'Parp9'	mRNA	0.835956	0.00963404
15170	'Ptpn6'	mRNA	0.835833	0.0262924
21354	'Tap1'	mRNA	0.835353	0.00598223
14605	'Tsc22d3'	mRNA	0.830769	0.00364507
110956	'D17H6S56E-5'	mRNA	0.830651	0.00313479
65972	'Ifi30'	mRNA	0.829262	0.00299961
17969	'Ncf1'	mRNA	0.826058	1.83942e-07
21815	'Tgif1'	mRNA	0.822718	0.0412334
246707	'Emilin2'	mRNA	0.822537	0.00454451
24055	'Sh3bp2'	mRNA	0.81855	0.000567301
20525	'Slc2a1'	mRNA	0.816501	1.40868e-19
217835	'Rin3'	mRNA	0.810366	1.76145e-05
15507	'Hspb1'	mRNA	0.806622	1.29927e-05
17750	'Mt2'	mRNA	0.803924	1.62626e-08
11867	'Arpc1b'	mRNA	0.801295	1.94346e-05
12854	'Cort'	mRNA	0.799317	7.53613e-05
23880	'Fyb'	mRNA	0.797116	0.000192765
94094	'Trim34a'	mRNA	0.79605	0.0235753
17067	'Ly6c1'	mRNA	0.795356	1.03851e-10
12527	'Cd9'	mRNA	0.792593	8.3301e-10
235587	'Parp3'	mRNA	0.789503	0.000837501
235320	'Zbtb16'	mRNA	0.783844	0.000726577
14469	'Gbp2'	mRNA	0.781886	0.00696048
14964	'H2-D1'	mRNA	0.779661	0.024939
13036	'Ctsh'	mRNA	0.77776	3.7068e-06
12010	'B2m'	mRNA	0.774431	0.00218174
27279	'Tnfrsf12a'	mRNA	0.773651	0.000969185
229898	'Gbp5'	mRNA	0.7693	0.0352776
13032	'Ctsc'	mRNA	0.769291	0.00450952
80837	'Rhoj'	mRNA	0.768029	0.000239378
18035	'Nfkbia'	mRNA	0.765538	3.53002e-07
64138	'Ctsz'	mRNA	0.764121	0.00104995
20750	'Spp1'	mRNA	0.762377	2.9928e-05
21937	'Tnfrsf1a'	mRNA	0.760076	2.719e-06
15900	'Irf8'	mRNA	0.755334	0.0295204
70110	'Ifi35'	mRNA	0.752065	0.00923471
67664	'Rnf125'	mRNA	0.750022	5.12782e-05
20540	'Slc7a7'	mRNA	0.742735	0.0368223
15944	'Irgm1'	mRNA	0.742494	4.95862e-07
12575	'Cdkn1a'	mRNA	0.742163	0.00171194
217344	'Rhbdf2'	mRNA	0.740413	0.0120528
12508	'Cd53'	mRNA	0.729261	0.00348677
14747	'Cmklr1'	mRNA	0.725578	0.00504004
108101	'Fermt3'	mRNA	0.723487	0.00228408
80891	'Fcrls'	mRNA	0.723236	7.24971e-06
20375	'Spi1'	mRNA	0.722888	0.0188645
13733	'Adgre1'	mRNA	0.722079	0.0081712
22778	'Ikzf1'	mRNA	0.714137	0.00375692
20971	'Sdc4'	mRNA	0.713904	1.11286e-17
547253	'Parp14'	mRNA	0.713887	0.0257065
104759	'Pld4'	mRNA	0.70939	0.000686037
71962	'Castor1'	mRNA	0.707486	0.00809774
109270	'Prr5'	mRNA	0.707349	4.50414e-06
115490111	'Gm52768'	mRNA	0.707067	0.0025666
17096	'Lyn'	mRNA	0.706488	0.00970441
18132	'Notch4'	mRNA	0.704241	9.0491e-06
80287	'Apobec3'	mRNA	0.690991	0.00309525
76487	'Ppp1r3g'	mRNA	0.687111	0.000367157
22324	'Vav1'	mRNA	0.687001	0.0243806
672511	'Rnf213'	mRNA	0.675701	0.000183985
60406	'Sap30'	mRNA	0.674407	0.00212514
13033	'Ctsd'	mRNA	0.672828	0.000728076
53608	'Map3k6'	mRNA	0.667987	0.000115667
94242	'Tinagl1'	mRNA	0.66717	7.99274e-05
64136	'Sdf2l1'	mRNA	0.666589	0.000572775
17768	'Mthfd2'	mRNA	0.650916	0.00340667
12257	'Tspo'	mRNA	0.650472	0.0305628
69065	'Chac1'	mRNA	0.647773	0.01942
17748	'Mt1'	mRNA	0.633143	5.2707e-28
14229	'Fkbp5'	mRNA	0.631053	0.0186792
54204	'Septin1'	mRNA	0.629479	0.0320858
11815	'Apod'	mRNA	0.628981	2.26321e-19
14159	'Fes'	mRNA	0.628222	0.0454167
16859	'Lgals9'	mRNA	0.625874	0.00845907
67866	'Wfdc1'	mRNA	0.616189	0.00197868
56193	'Plek'	mRNA	0.61422	0.00169193
15511	'Hspa1b'	mRNA	0.611876	3.80495e-09
327959	'Xaf1'	mRNA	0.608827	0.00317437
16598	'Klf2'	mRNA	0.60842	4.51964e-05
19073	'Srgn'	mRNA	0.607826	0.000136842
230073	'Ddx58'	mRNA	0.606369	0.0255904
58805	'Mlxipl'	mRNA	0.60293	0.00766984
110454	'Ly6a'	mRNA	0.59932	0.000850202
54445	'Unc93b1'	mRNA	0.598641	0.000305715
21828	'Thbs4'	mRNA	0.59745	0.00021706
12606	'Cebpa'	mRNA	0.596825	3.22811e-06
12258	'Serping1'	mRNA	0.595786	0.00320849
17869	'Myc'	mRNA	0.595584	0.0108361
21346	'Tagln2'	mRNA	0.593466	0.00166679
170743	'Tlr7'	mRNA	0.592935	0.000470696
11745	'Anxa3'	mRNA	0.59228	0.00396605
22695	'Zfp36'	mRNA	0.589713	0.00822005
20846	'Stat1'	mRNA	0.585744	0.000143022
81879	'Tfcp2l1'	mRNA	0.584297	0.00438033
13423	'Dnase2a'	mRNA	0.582359	0.0347278
17433	'Mobp'	mRNA	0.579764	0.000308058
327978	'Slfn5'	mRNA	0.579289	0.00359349
12918	'Crh'	mRNA	0.579203	0.0063604
16391	'Irf9'	mRNA	0.575681	4.24449e-05
114584	'Clic1'	mRNA	0.57493	0.0123597
18417	'Cldn11'	mRNA	0.574255	1.89606e-41
99543	'Olfml3'	mRNA	0.573072	0.00185241
243369	'Sspo'	mRNA	0.572617	0.0332063
18024	'Nfe2l2'	mRNA	0.572361	8.59167e-06
107503	'Atf5'	mRNA	0.571243	2.9928e-05
76574	'Mfsd2a'	mRNA	0.566756	0.00396658
16792	'Laptm5'	mRNA	0.562703	0.0278622
20672	'Sox18'	mRNA	0.561052	0.0479965
15212	'Hexb'	mRNA	0.558176	0.0113484
320452	'P4ha3'	mRNA	0.557432	0.0297767
19106	'Eif2ak2'	mRNA	0.555571	0.0124695
228942	'Cbln4'	mRNA	0.551729	7.23657e-05
268709	'Fam107a'	mRNA	0.548975	2.44567e-05
21817	'Tgm2'	mRNA	0.547531	8.39843e-08
15277	'Hk2'	mRNA	0.546119	0.0462379
171531	'Mlph'	mRNA	0.541369	0.0328431
259300	'Ehd2'	mRNA	0.540103	0.00521855
11989	'Slc7a3'	mRNA	0.539874	0.00895992
13024	'Ctla2a'	mRNA	0.534401	0.000805772
14257	'Flt4'	mRNA	0.534223	0.0227742
108167440	'AU020206'	mRNA	0.533822	0.0101821
14824	'Grn'	mRNA	0.532071	1.25577e-05
66214	'Rgcc'	mRNA	0.529359	4.98443e-05
22041	'Trf'	mRNA	0.528516	1.00654e-11
12654	'Chil1'	mRNA	0.527995	0.0205416
56338	'Txnip'	mRNA	0.526809	0.000113308
22371	'Vwf'	mRNA	0.524584	0.00371234
56188	'Fxyd1'	mRNA	0.523487	0.000106577
66058	'Tmem176a'	mRNA	0.522317	0.00389502
14726	'Pdpn'	mRNA	0.521378	0.0136657
52428	'Rhpn2'	mRNA	0.520214	0.00504004
29817	'Igfbp7'	mRNA	0.519685	0.000305715
74646	'Spsb1'	mRNA	0.516761	6.26675e-06
103784	'Wdr92'	mRNA	0.516644	0.00974132
13610	'S1pr3'	mRNA	0.516153	0.0410447
30794	'Pdlim4'	mRNA	0.512926	0.0146507
76960	'Bcas1'	mRNA	0.511345	4.04156e-14
68465	'Adipor2'	mRNA	0.511159	3.16578e-08
21452	'Tcn2'	mRNA	0.505438	1.99785e-05
12955	'Cryab'	mRNA	0.504967	3.56952e-09
52855	'Lair1'	mRNA	0.504709	0.0481359
52668	'Ifi27'	mRNA	0.50468	0.00190352
15901	'Id1'	mRNA	0.502916	0.000235615
65963	'Tmem176b'	mRNA	0.502245	0.000590441
15267	'H2ac18'	mRNA	0.501093	0.0154329
225341	'Lims2'	mRNA	0.49915	0.000714054
101488	'Slco2b1'	mRNA	0.498789	0.00113331
21803	'Tgfb1'	mRNA	0.496851	0.011905
68458	'Ppp1r14a'	mRNA	0.496781	5.72021e-05
15473	'Rida'	mRNA	0.488522	0.000367749
16145	'Igtp'	mRNA	0.483735	0.0437039
241274	'Pnpla7'	mRNA	0.480026	6.06524e-05
29876	'Clic4'	mRNA	0.479189	2.28113e-16
17698	'Msn'	mRNA	0.479071	0.00189032
77057	'Ston1'	mRNA	0.478984	0.00918771
213019	'Pdlim2'	mRNA	0.478317	0.0154462
170757	'Adgrl4'	mRNA	0.476764	0.000541458
11857	'Arhgdib'	mRNA	0.476118	0.0138201
16658	'Mafb'	mRNA	0.475652	7.4325e-06
12406	'Serpinh1'	mRNA	0.473865	0.00173194
66277	'Klf15'	mRNA	0.473091	7.03638e-05
20973	'Syngr2'	mRNA	0.473001	0.0318083
68119	'Cmtm3'	mRNA	0.472317	0.00347226
70574	'Cpm'	mRNA	0.470449	0.00214745
217262	'Abca9'	mRNA	0.469548	0.047496
66395	'Ahnak'	mRNA	0.467981	8.39843e-08
227696	'Phyhd1'	mRNA	0.466206	0.00121781
69903	'Rasip1'	mRNA	0.465298	0.00258
16177	'Il1r1'	mRNA	0.46465	0.00610167
16419	'Itgb5'	mRNA	0.464567	0.0310532
11853	'Rhoc'	mRNA	0.46452	8.73172e-05
20469	'Sipa1'	mRNA	0.464167	5.57793e-05
68024	'H2bc4'	mRNA	0.462505	2.97615e-05
243362	'Stard13'	mRNA	0.459063	0.00212912
74055	'Plce1'	mRNA	0.458807	0.0034668
66610	'Abi3'	mRNA	0.457325	0.00295167
12978	'Csf1r'	mRNA	0.45431	0.0351955
50723	'Icosl'	mRNA	0.454209	0.0145357
11504	'Adamts1'	mRNA	0.453451	0.0139995
105855	'Nckap1l'	mRNA	0.452294	0.0302719
17289	'Mertk'	mRNA	0.451643	2.81595e-08
12759	'Clu'	mRNA	0.451611	0.00332091
216161	'Sbno2'	mRNA	0.451581	0.00246397
229003	'Helz2'	mRNA	0.451578	0.0253125
78829	'Tsc22d4'	mRNA	0.450795	6.2384e-10
100126824	'Sco2'	mRNA	0.445912	0.00280537
17153	'Mal'	mRNA	0.44555	0.00951173
29856	'Smtn'	mRNA	0.444257	0.00259885
17196	'Mbp'	mRNA	0.443448	7.53576e-25
15211	'Hexa'	mRNA	0.443043	1.35161e-05
74144	'Robo4'	mRNA	0.440258	0.00810047
17313	'Mgp'	mRNA	0.438093	0.00687609
246228	'Vwa1'	mRNA	0.437292	0.00243925
97031	'Tprn'	mRNA	0.431962	4.18512e-07
76441	'Daam2'	mRNA	0.431465	4.74466e-13
56356	'Gltp'	mRNA	0.431013	1.10796e-06
16331	'Inpp5d'	mRNA	0.429713	0.000504818
17355	'Aff1'	mRNA	0.429685	0.00320849
71994	'Cnn3'	mRNA	0.426695	0.000146044
108682	'Gpt2'	mRNA	0.426112	2.57382e-05
76448	'Ppp1r18'	mRNA	0.425773	0.00149285
193740	'Hspa1a'	mRNA	0.42527	5.15376e-06
105501	'Abhd4'	mRNA	0.425252	2.13027e-11
12304	'Pdia4'	mRNA	0.423965	0.0127385
19128	'Pros1'	mRNA	0.417198	0.0157131
67963	'Npc2'	mRNA	0.416479	7.24971e-06
234094	'Arhgef10'	mRNA	0.416397	1.54601e-09
239273	'Abcc4'	mRNA	0.412987	0.000235615
19024	'Ppfibp2'	mRNA	0.411473	0.0199579
11513	'Adcy7'	mRNA	0.411172	0.0450271
20324	'Cavin2'	mRNA	0.411054	0.0499443
20657	'Sod3'	mRNA	0.409103	0.00828434
26362	'Axl'	mRNA	0.407888	0.00395755
66853	'Pnpla2'	mRNA	0.407566	0.000218997
17136	'Mag'	mRNA	0.407565	2.19895e-13
224109	'Nrros'	mRNA	0.406494	9.42406e-07
63955	'Cables1'	mRNA	0.405718	0.00198399
15040	'H2-T23'	mRNA	0.405304	0.0211212
225908	'Myrf'	mRNA	0.404973	1.23763e-08
18858	'Pmp22'	mRNA	0.404031	0.000584269
11758	'Prdx6'	mRNA	0.402879	1.18225e-08
110006	'Gusb'	mRNA	0.402045	0.046402
227753	'Gsn'	mRNA	0.400668	0.000129368
21835	'Thrsp'	mRNA	0.398585	0.00340667
18802	'Plcd4'	mRNA	0.398398	0.000754836
14066	'F3'	mRNA	0.396527	4.93453e-06
56722	'Litaf'	mRNA	0.395261	0.021153
17159	'Man2b1'	mRNA	0.394567	0.00417968
12977	'Csf1'	mRNA	0.394391	0.00391112
11974	'Atp6v0e'	mRNA	0.390395	0.00049653
14268	'Fn1'	mRNA	0.390245	0.000155433
14707	'Gng5'	mRNA	0.386802	0.000607677
76453	'Prss23'	mRNA	0.384244	0.000344375
15937	'Ier3'	mRNA	0.38152	0.04041
21824	'Thbd'	mRNA	0.38123	0.0440584
18822	'Plod1'	mRNA	0.380713	4.58813e-05
209039	'Tns2'	mRNA	0.379928	0.00111966
17762	'Mapt'	mRNA	0.3796	4.96658e-23
22724	'Zbtb7b'	mRNA	0.379499	0.00339209
242721	'Klhdc7a'	mRNA	0.37902	0.00115556
14623	'Gjb6'	mRNA	0.378721	2.987e-05
228608	'Smox'	mRNA	0.378146	1.24956e-07
12549	'Arhgap31'	mRNA	0.377617	0.00017475
17988	'Ndrg1'	mRNA	0.376321	2.23255e-13
12306	'Anxa2'	mRNA	0.374425	0.0247122
50913	'Olig2'	mRNA	0.374033	0.00652658
319939	'Tns3'	mRNA	0.373252	0.000153405
12445	'Ccnd3'	mRNA	0.371522	0.000253493
20539	'Slc7a5'	mRNA	0.370685	0.000343939
27060	'Tcirg1'	mRNA	0.370497	0.0200194
223775	'Pim3'	mRNA	0.370112	0.000402443
106572	'Rab31'	mRNA	0.369757	4.29983e-07
20848	'Stat3'	mRNA	0.368299	0.000156158
77125	'Il33'	mRNA	0.366903	2.19148e-06
50914	'Olig1'	mRNA	0.366879	1.17667e-15
73940	'Hapln2'	mRNA	0.36668	3.04483e-05
22350	'Ezr'	mRNA	0.366604	3.15808e-10
68743	'Anln'	mRNA	0.366598	2.40667e-06
71602	'Myo1e'	mRNA	0.366389	0.000193181
67457	'Frmd8'	mRNA	0.365834	0.00591513
71279	'Slc29a3'	mRNA	0.365528	0.000909698
12585	'Cdr2'	mRNA	0.36257	0.0212272
121022	'Mrps6'	mRNA	0.362531	0.00223526
118454	'Gjc2'	mRNA	0.360245	0.0101477
240672	'Dusp5'	mRNA	0.357791	0.0302746
27280	'Phlda3'	mRNA	0.357169	0.000365453
74048	'Vsir'	mRNA	0.35599	0.0255904
223864	'Rapgef3'	mRNA	0.355326	0.000951891
74030	'Rin2'	mRNA	0.354424	0.00024338
11482	'Acvrl1'	mRNA	0.35364	0.021941
12521	'Cd82'	mRNA	0.35201	0.00190352
68420	'Ankrd13a'	mRNA	0.349135	2.69327e-07
70873	'Cnbd2'	mRNA	0.348413	0.00619235
77767	'Ermn'	mRNA	0.346781	4.05774e-09
54409	'Ramp2'	mRNA	0.346562	0.0230484
11668	'Aldh1a1'	mRNA	0.346443	8.59167e-06
13039	'Ctsl'	mRNA	0.346339	6.26675e-06
326618	'Tpm4'	mRNA	0.346259	0.0142503
67971	'Tppp3'	mRNA	0.345867	0.000418546
19285	'Cavin1'	mRNA	0.345396	0.00766318
12628	'Cfh'	mRNA	0.344783	0.0101166
381677	'Vgf'	mRNA	0.342472	1.69236e-06
16890	'Lipe'	mRNA	0.341663	0.0160461
57247	'Zfp276'	mRNA	0.339528	0.000326576
52502	'Carhsp1'	mRNA	0.339109	0.000340603
13010	'Cst3'	mRNA	0.338762	1.20805e-06
18438	'P2rx4'	mRNA	0.336752	0.00970392
242687	'Wasf2'	mRNA	0.336745	0.000803772
27267	'Cars'	mRNA	0.335441	0.00259885
71918	'Zcchc24'	mRNA	0.334895	1.25577e-05
226154	'Lzts2'	mRNA	0.334542	8.79586e-08
229534	'Pbxip1'	mRNA	0.333598	0.000788364
98363	'Efhd1'	mRNA	0.332765	0.000380458
78787	'Usp54'	mRNA	0.330782	4.87186e-07
52840	'Dbndd2'	mRNA	0.330587	2.88882e-08
108169013	'Gm46894'	mRNA	0.329409	0.000803947
54217	'Rpl36'	mRNA	0.329377	0.00268649
140571	'Plxnb3'	mRNA	0.329092	0.00158306
15039	'H2-T22'	mRNA	0.328967	0.00206197
74840	'Manf'	mRNA	0.328609	0.00620594
20284	'Scrg1'	mRNA	0.328509	0.0259319
54325	'Elovl1'	mRNA	0.328472	0.00172991
66917	'Chordc1'	mRNA	0.326916	0.0188697
243914	'Lgi4'	mRNA	0.324069	0.00773647
217837	'Itpk1'	mRNA	0.323977	5.8307e-05
69660	'Tmbim1'	mRNA	0.322528	0.00413438
29810	'Bag3'	mRNA	0.322022	0.0440584
21894	'Tln1'	mRNA	0.321344	0.0063604
665119	'Sec14l5'	mRNA	0.319152	0.000474866
20130	'Rras'	mRNA	0.319075	0.0318083
12495	'Entpd1'	mRNA	0.318917	0.0385887
215303	'Camk1g'	mRNA	0.318575	0.0368223
11565	'Adssl1'	mRNA	0.31758	0.00131183
13030	'Ctsb'	mRNA	0.3175	6.95357e-09
22239	'Ugt8a'	mRNA	0.316089	0.000884134
56213	'Htra1'	mRNA	0.315732	4.74466e-13
70083	'Metrn'	mRNA	0.315062	0.000487075
19141	'Lgmn'	mRNA	0.315	1.29927e-05
14319	'Fth1'	mRNA	0.31456	7.94767e-25
16439	'Itpr2'	mRNA	0.314507	0.00918918
71946	'Endod1'	mRNA	0.31261	7.59038e-06
66124	'Josd2'	mRNA	0.312032	0.0032738
74229	'Paqr8'	mRNA	0.310088	6.56985e-05
69581	'Rhou'	mRNA	0.310073	0.0121766
16601	'Klf9'	mRNA	0.308191	0.000146049
230279	'Tmem268'	mRNA	0.308091	0.0147327
72042	'Cotl1'	mRNA	0.307987	0.0015479
216892	'Spns2'	mRNA	0.307319	0.000370453
27276	'Plekhb1'	mRNA	0.306169	1.36607e-13
12476	'Cd151'	mRNA	0.305539	0.0033444
338521	'Fa2h'	mRNA	0.305377	2.76823e-06
24044	'Scamp2'	mRNA	0.304933	0.00934871
108960	'Irak2'	mRNA	0.303853	0.011338
57914	'Crlf2'	mRNA	0.303719	0.00411476
19659	'Rbp1'	mRNA	0.300563	0.0244256
20630	'Snrpc'	mRNA	0.300302	0.0188144
100678	'Psph'	mRNA	0.297052	0.0391126
13819	'Epas1'	mRNA	0.29652	1.03851e-10
67203	'Nde1'	mRNA	0.296461	0.00869417
21859	'Timp3'	mRNA	0.296182	5.6114e-10
18791	'Plat'	mRNA	0.295963	0.00511379
20410	'Sorbs3'	mRNA	0.29561	0.00141276
171469	'Gpr37l1'	mRNA	0.295451	0.000186461
64209	'Herpud1'	mRNA	0.295042	0.00125604
56349	'Net1'	mRNA	0.294961	0.0188247
338367	'Myo1d'	mRNA	0.294692	0.00140647
13007	'Csrp1'	mRNA	0.292469	2.46465e-07
20193	'S100a1'	mRNA	0.291821	0.00204907
14132	'Fcgrt'	mRNA	0.291556	0.0291242
116847	'Prelp'	mRNA	0.291054	0.00103743
78308	'Gpr108'	mRNA	0.29092	0.00511379
56448	'Cyp2d22'	mRNA	0.290908	0.000519936
80888	'Hspb8'	mRNA	0.290772	0.0236529
64383	'Sirt2'	mRNA	0.290301	2.199e-08
11747	'Anxa5'	mRNA	0.289171	0.00970871
100434	'Slc44a1'	mRNA	0.288939	8.44049e-08
70152	'Mettl7a1'	mRNA	0.288642	0.00391112
12111	'Bgn'	mRNA	0.287702	0.0487451
67111	'Naaa'	mRNA	0.286743	0.00046633
99526	'Usp53'	mRNA	0.28669	0.0282503
16784	'Lamp2'	mRNA	0.286657	6.6189e-05
20345	'Selplg'	mRNA	0.285773	0.00190352
67268	'Myl12a'	mRNA	0.284838	0.0440584
19125	'Prodh'	mRNA	0.2834	0.0224994
18823	'Plp1'	mRNA	0.283162	2.37447e-24
66832	'Rsph3a'	mRNA	0.283131	0.0478496
74155	'Errfi1'	mRNA	0.28277	0.0477276
14325	'Ftl1'	mRNA	0.281674	0.00156652
105246807	'Gm42031'	mRNA	0.280793	0.0212728
208647	'Creb3l2'	mRNA	0.27977	0.0173431
58809	'Rnase4'	mRNA	0.279389	0.0313282
13805	'Eng'	mRNA	0.278049	0.0351955
17441	'Mog'	mRNA	0.277521	0.00642174
16363	'Irf2'	mRNA	0.277408	0.000742677
66128	'Mrps36'	mRNA	0.274678	0.0188442
71371	'Arid5b'	mRNA	0.273636	0.0147327
66614	'Gpatch4'	mRNA	0.273572	0.0463272
26939	'Polr3e'	mRNA	0.273356	0.0345454
14862	'Gstm1'	mRNA	0.272376	3.65257e-06
13849	'Ephx1'	mRNA	0.272045	0.00091908
102614	'Rpp25'	mRNA	0.271803	0.0136536
67860	'S100a16'	mRNA	0.270748	0.0425155
19025	'Ctsa'	mRNA	0.270734	0.00539716
51800	'Bok'	mRNA	0.268724	0.0112406
20692	'Sparc'	mRNA	0.267106	0.00075551
107272	'Psat1'	mRNA	0.266666	4.84288e-08
55963	'Slc1a4'	mRNA	0.265626	0.0200194
70747	'Tspan2'	mRNA	0.265099	1.02392e-05
71720	'Osbpl3'	mRNA	0.264955	0.0100949
207683	'Igsf11'	mRNA	0.26441	0.00557263
20363	'Selenop'	mRNA	0.263657	3.22591e-06
68728	'Trp53inp2'	mRNA	0.261795	3.79988e-07
241296	'Lrrc8a'	mRNA	0.261506	0.00149285
81703	'Jdp2'	mRNA	0.261391	0.0139995
231605	'Galnt9'	mRNA	0.261173	0.0278036
19729	'Slc50a1'	mRNA	0.259933	0.00982176
68801	'Elovl5'	mRNA	0.259799	0.00527935
53901	'Rcan2'	mRNA	0.258606	0.000394143
67270	'Mrpl42'	mRNA	0.25785	0.00323637
353310	'Zfp703'	mRNA	0.255906	0.00114648
14645	'Glul'	mRNA	0.255571	8.72812e-06
81910	'Rrbp1'	mRNA	0.25497	0.00599762
115489125	'Gm52435'	mRNA	0.254878	0.0108653
14182	'Fgfr1'	mRNA	0.253172	0.00462638
14745	'Lpar1'	mRNA	0.252491	0.0440584
74318	'Hopx'	mRNA	0.251754	0.0102856
108927	'Lhfp'	mRNA	0.251712	0.030032
74365	'Lonrf3'	mRNA	0.251374	0.0413395
215114	'Hip1'	mRNA	0.251053	0.000419859
319370	'Ubald2'	mRNA	0.249115	0.0139327
74094	'Tjap1'	mRNA	0.248152	0.0139327
12048	'Bcl2l1'	mRNA	0.247875	0.000106479
329910	'Acot11'	mRNA	0.247369	0.033594
170790	'Mlc1'	mRNA	0.246197	0.00360309
56409	'Nudt3'	mRNA	0.245477	0.000783771
65019	'Rpl23'	mRNA	0.243933	0.00923471
15460	'Hr'	mRNA	0.243526	0.00302478
22619	'Siae'	mRNA	0.243241	0.0495896
93961	'B3galt5'	mRNA	0.241487	0.00268649
14017	'Evi2a'	mRNA	0.240499	0.0272719
23836	'Cdh20'	mRNA	0.240483	0.042741
12520	'Cd81'	mRNA	0.240345	2.71828e-06
105348	'Golm1'	mRNA	0.239976	0.0188697
13167	'Dbi'	mRNA	0.239897	0.00238107
12799	'Cnp'	mRNA	0.237394	1.91078e-07
12876	'Cpe'	mRNA	0.237025	4.93227e-06
12028	'Bax'	mRNA	0.236603	0.0259319
545474	'Scrt2'	mRNA	0.23493	0.00495293
77889	'Lbh'	mRNA	0.234308	0.0192724
19231	'Ptma'	mRNA	0.233775	7.6473e-09
18553	'Pcsk6'	mRNA	0.233392	0.0458934
11932	'Atp1b2'	mRNA	0.232407	0.000325355
209378	'Itih5'	mRNA	0.231997	0.0150756
14827	'Pdia3'	mRNA	0.231276	0.000714054
21961	'Tns1'	mRNA	0.230843	0.012965
224454	'Zdhhc14'	mRNA	0.2302	0.0213611
11676	'Aldoc'	mRNA	0.228739	3.42712e-05
26433	'Plod3'	mRNA	0.2281	0.0279748
56351	'Ptges3'	mRNA	0.226541	0.00944135
67272	'Cmtm5'	mRNA	0.226037	0.00715715
66988	'Lap3'	mRNA	0.225225	0.0363407
109294	'Prex2'	mRNA	0.225149	0.0230914
56440	'Snx1'	mRNA	0.225033	0.00134638
58175	'Rgs20'	mRNA	0.224869	0.00877196
16783	'Lamp1'	mRNA	0.224725	5.72132e-06
232087	'Mat2a'	mRNA	0.224559	6.17012e-06
56248	'Ak3'	mRNA	0.224094	0.00047757
230815	'Man1c1'	mRNA	0.223144	0.0193533
14678	'Gnai2'	mRNA	0.222652	0.00161236
69917	'Nabp2'	mRNA	0.222394	0.00161236
26949	'Vat1'	mRNA	0.222326	0.000840622
319880	'Tmcc3'	mRNA	0.2213	0.00575343
100604	'Lrrc8c'	mRNA	0.221112	0.0279748
14673	'Gna12'	mRNA	0.22099	0.0274515
13430	'Dnm2'	mRNA	0.220941	0.000367749
76893	'Cers2'	mRNA	0.220323	0.000243592
16562	'Kif1c'	mRNA	0.219212	7.12888e-07
107747	'Aldh1l1'	mRNA	0.217656	0.00233254
320534	'Tmem104'	mRNA	0.21626	0.0318083
107271	'Yars'	mRNA	0.214846	0.00391112
27226	'Pla2g7'	mRNA	0.212754	0.00639791
20203	'S100b'	mRNA	0.212112	0.00487012
19015	'Ppard'	mRNA	0.209836	0.0260948
277360	'Prex1'	mRNA	0.209463	0.00371099
209456	'Trp53bp2'	mRNA	0.209422	0.0204489
12450	'Ccng1'	mRNA	0.208763	0.00108972
17254	'Slc3a2'	mRNA	0.20857	7.57111e-05
278795	'Lrrc10b'	mRNA	0.208075	0.0107268
66940	'Shisa5'	mRNA	0.207979	0.0101734
106672	'AI413582'	mRNA	0.206971	0.0384195
226178	'Wbp1l'	mRNA	0.206297	0.0140041
67801	'Pllp'	mRNA	0.205745	0.0462224
12317	'Calr'	mRNA	0.204568	3.23681e-05
225845	'Plaat3'	mRNA	0.204511	0.013748
72927	'Hepacam'	mRNA	0.20388	0.000417332
104175	'Sbk1'	mRNA	0.203324	0.0208468
50794	'Klf13'	mRNA	0.203254	0.00114181
105244343	'Gm39972'	mRNA	0.202784	0.00106537
17164	'Mapkapk2'	mRNA	0.202097	0.0422212
14228	'Fkbp4'	mRNA	0.200927	0.0188697
14667	'Gm2a'	mRNA	0.200022	0.0259319
52588	'Tspan14'	mRNA	0.199778	0.0257065
228852	'Ppp1r16b'	mRNA	0.199421	0.0011544
11852	'Rhob'	mRNA	0.198668	0.00115591
106861	'Abhd3'	mRNA	0.198663	0.0104879
330260	'Pon2'	mRNA	0.198615	0.0192102
12334	'Capn2'	mRNA	0.198383	0.00136864
54371	'Chst2'	mRNA	0.198344	0.0011527
72043	'Sulf2'	mRNA	0.197249	0.00293087
208449	'Sgms1'	mRNA	0.19711	0.0401633
110391	'Qdpr'	mRNA	0.194986	0.00546341
18458	'Pabpc1'	mRNA	0.194758	0.000732128
19708	'Dpf2'	mRNA	0.194622	0.0323473
52585	'Dhrs1'	mRNA	0.194306	0.0159553
102693	'Phldb1'	mRNA	0.193944	0.00085271
19221	'Ptgfrn'	mRNA	0.193492	0.0220199
69219	'Ddah1'	mRNA	0.193151	0.00513808
233033	'Samd4b'	mRNA	0.192696	0.0226709
53607	'Snrpa'	mRNA	0.192185	0.00455074
14164	'Fgf1'	mRNA	0.191298	0.0159068
12492	'Scarb2'	mRNA	0.190339	0.00221983
94180	'Acsbg1'	mRNA	0.189404	0.00171952
12385	'Ctnna1'	mRNA	0.188693	0.0278036
118446	'Gjc3'	mRNA	0.186935	0.0147327
67511	'Tmed9'	mRNA	0.186877	0.0126191
67149	'Nkain1'	mRNA	0.186101	0.0347278
21887	'Tle3'	mRNA	0.185226	0.0380563
109154	'Mlec'	mRNA	0.183914	0.0389534
67072	'Cdc37l1'	mRNA	0.1829	0.0186792
22070	'Tpt1'	mRNA	0.181833	0.000440443
21766	'Tex261'	mRNA	0.180359	0.0317961
57266	'Cxcl14'	mRNA	0.17854	0.0255904
105247234	'Gm42368'	mRNA	0.177928	0.00147681
217893	'Pacs2'	mRNA	0.176666	0.011905
22027	'Hsp90b1'	mRNA	0.176249	0.0139995
216963	'Git1'	mRNA	0.176062	0.0255904
69683	'Emc10'	mRNA	0.175855	0.000474866
98396	'Slc41a1'	mRNA	0.175038	0.0291242
12927	'Bcar1'	mRNA	0.174938	0.0237051
21769	'Zfand3'	mRNA	0.174814	0.00190352
110213	'Tmbim6'	mRNA	0.174607	1.94314e-07
378702	'Serf2'	mRNA	0.174437	0.00457771
24017	'Rnf13'	mRNA	0.174273	0.0010798
12751	'Tpp1'	mRNA	0.173865	0.00900791
233489	'Picalm'	mRNA	0.173522	0.000367749
18217	'Ntsr2'	mRNA	0.17317	0.00301409
108705	'Pttg1ip'	mRNA	0.171513	0.0222554
11837	'Rplp0'	mRNA	0.171337	0.0195183
66105	'Ube2d3'	mRNA	0.170755	0.00576527
20411	'Sorbs1'	mRNA	0.169891	0.0146538
20511	'Slc1a2'	mRNA	0.169616	4.16622e-06
11848	'Rhoa'	mRNA	0.169546	0.00177842
28064	'Yipf3'	mRNA	0.167307	0.0169466
19730	'Ralgds'	mRNA	0.166212	0.0141558
21351	'Taldo1'	mRNA	0.16583	0.00918073
20720	'Serpine2'	mRNA	0.165418	0.00246397
14555	'Gpd1'	mRNA	0.165098	0.01796
15258	'Hipk2'	mRNA	0.164837	0.0142305
171508	'Creld1'	mRNA	0.164362	0.00731849
74126	'Syvn1'	mRNA	0.163801	0.018224
66340	'Psenen'	mRNA	0.163763	0.0256044
20166	'Rtkn'	mRNA	0.163627	0.00982176
20496	'Slc12a2'	mRNA	0.163487	0.0350856
18145	'Npc1'	mRNA	0.163485	0.0134905
13135	'Dad1'	mRNA	0.163257	0.0110197
27370	'Rps26'	mRNA	0.163235	0.00889411
74167	'Nudt9'	mRNA	0.162723	0.0322282
20512	'Slc1a3'	mRNA	0.161917	0.00169715
19089	'Prkcsh'	mRNA	0.161347	0.0139995
76846	'Rps9'	mRNA	0.160679	0.0478496
76161	'Lamp5'	mRNA	0.160664	0.0404711
68193	'Rpl24'	mRNA	0.160066	0.047496
14775	'Gpx1'	mRNA	0.159504	0.0230914
20867	'Stip1'	mRNA	0.158719	0.0319655
71529	'Kazn'	mRNA	0.158636	0.0223133
13822	'Epb41l2'	mRNA	0.15711	0.0418093
14870	'Gstp1'	mRNA	0.156319	0.000394143
269116	'Nfasc'	mRNA	0.156074	0.00551361
12804	'Cntfr'	mRNA	0.155821	0.0104879
21367	'Cntn2'	mRNA	0.154922	0.0182688
20226	'Sars'	mRNA	0.153623	0.00213445
74205	'Acsl3'	mRNA	0.153393	0.0302746
270210	'Zfp651'	mRNA	0.152551	0.0335343
67092	'Gatm'	mRNA	0.150796	0.0477276
192216	'Tmem47'	mRNA	0.15071	0.0441866
66711	'Sbds'	mRNA	0.15035	0.0481359
17069	'Ly6e'	mRNA	0.146322	0.0192403
70223	'Nars'	mRNA	0.14555	0.0228858
58996	'Arhgap23'	mRNA	0.143925	0.00996754
234734	'Aars'	mRNA	0.143003	0.0161958
18952	'Septin4'	mRNA	0.142474	0.0193045
212111	'Inpp5a'	mRNA	0.140709	0.0444946
12336	'Capns1'	mRNA	0.14035	0.000920949
19711	'Resp18'	mRNA	0.138912	0.0380976
18718	'Pip4k2a'	mRNA	0.137602	0.00382482
115487094	'Gm51627'	mRNA	0.137002	0.0237051
67443	'Map1lc3b'	mRNA	0.136582	0.00215155
98432	'Phlpp1'	mRNA	0.135654	0.0239834
66158	'Rtl8a'	mRNA	0.135532	0.0496544
19247	'Ptpn11'	mRNA	0.135448	0.0458934
28075	'Desi1'	mRNA	0.134417	0.0238467
18111	'Nnat'	mRNA	0.132652	0.00546341
18212	'Ntrk2'	mRNA	0.13252	0.0332078
17319	'Mif'	mRNA	0.132075	0.0249759
15361	'Hmga1'	mRNA	0.131288	0.0230914
11490	'Adam15'	mRNA	0.131273	0.0144809
56812	'Dnajb2'	mRNA	0.129335	0.0359905
15481	'Hspa8'	mRNA	0.128128	0.0326194
105244208	'Rps6-ps4'	mRNA	0.128108	0.00795682
112405	'Egln1'	mRNA	0.125811	0.0422212
27984	'Efhd2'	mRNA	0.124907	0.00558159
19988	'Rpl6'	mRNA	0.124857	0.0063604
23994	'Dazap2'	mRNA	0.123856	0.00748042
26394	'Lypla2'	mRNA	0.121943	0.0425155
19349	'Rab7'	mRNA	0.115327	0.00391712
260299	'Cadm4'	mRNA	0.114816	0.00693469
11305	'Abca2'	mRNA	0.107805	0.037622
22190	'Ubc'	mRNA	0.104251	0.0267655
20255	'Scg3'	mRNA	0.103559	0.0295204
12709	'Ckb'	mRNA	0.103255	0.0296236
17758	'Map4'	mRNA	0.0923714	0.00598223
19156	'Psap'	mRNA	0.0853769	0.00134033
16561	'Kif1b'	mRNA	-0.08342	0.0205027
230775	'Adgrb2'	mRNA	-0.0841442	0.0396721
109934	'Abr'	mRNA	-0.0886779	0.0335968
13807	'Eno2'	mRNA	-0.0925065	0.0251515
70834	'Spag9'	mRNA	-0.0953451	0.0268964
224020	'Pi4ka'	mRNA	-0.0962933	0.0120528
380711	'Rap1gap2'	mRNA	-0.0966639	0.0360103
17755	'Map1b'	mRNA	-0.0982975	0.0397687
14104	'Fasn'	mRNA	-0.101252	0.0460494
100072	'Camta1'	mRNA	-0.10186	0.00720621
17756	'Map2'	mRNA	-0.10257	0.0418931
12322	'Camk2a'	mRNA	-0.1027	0.00551361
319317	'Snhg11'	mRNA	-0.103051	0.0111893
109676	'Ank2'	mRNA	-0.103638	0.00282876
319504	'Nrcam'	mRNA	-0.103766	0.00863613
73447	'Wdr13'	mRNA	-0.104034	0.0402045
545156	'Kalrn'	mRNA	-0.104721	0.0167277
14007	'Celf2'	mRNA	-0.105524	0.0214793
76884	'Cyfip2'	mRNA	-0.107563	0.000991256
76898	'B3gat1'	mRNA	-0.107843	0.0168213
330369	'Fbxo41'	mRNA	-0.108327	0.0481579
15931	'Ids'	mRNA	-0.108622	0.0330843
11981	'Atp9a'	mRNA	-0.109263	0.0398971
11496	'Adam22'	mRNA	-0.109631	0.04041
170638	'Hpcal4'	mRNA	-0.110578	0.00324744
216439	'Agap2'	mRNA	-0.111018	0.0158817
72393	'Faim2'	mRNA	-0.111095	0.0260948
242425	'Gabbr2'	mRNA	-0.112346	0.0168404
22142	'Tuba1a'	mRNA	-0.114402	0.0289127
20788	'Srebf2'	mRNA	-0.116293	0.00355406
74100	'Arpp21'	mRNA	-0.116787	0.00557435
16560	'Kif1a'	mRNA	-0.117172	0.000516292
320705	'Bend6'	mRNA	-0.118516	0.0493968
18754	'Prkce'	mRNA	-0.118521	0.0216261
56876	'Nsmf'	mRNA	-0.120221	0.00497254
20742	'Sptbn1'	mRNA	-0.121885	7.26637e-05
237459	'Cdk17'	mRNA	-0.122303	0.0422212
233071	'Arhgap33'	mRNA	-0.122396	0.0118817
72961	'Slc17a7'	mRNA	-0.122478	0.0166586
269788	'Lhfpl4'	mRNA	-0.122999	0.04041
76156	'Fam131b'	mRNA	-0.123418	0.00766984
12725	'Clcn3'	mRNA	-0.123692	0.0303466
494448	'Cbx6'	mRNA	-0.12384	0.00100136
54525	'Syt7'	mRNA	-0.125827	0.000104785
11538	'Adnp'	mRNA	-0.128345	0.0324605
243743	'Plxna4'	mRNA	-0.128638	0.0305397
56320	'Dbn1'	mRNA	-0.128805	0.00352062
12868	'Cox8a'	mRNA	-0.129061	0.0120279
80906	'Kcnip2'	mRNA	-0.129073	0.0145098
18195	'Nsf'	mRNA	-0.129993	0.0480926
17179	'Matk'	mRNA	-0.130315	0.0199008
19056	'Ppp3cb'	mRNA	-0.131994	0.0492962
18574	'Pde1b'	mRNA	-0.132481	0.0239834
227723	'Prrc2b'	mRNA	-0.132557	9.95374e-06
20451	'St8sia3'	mRNA	-0.132846	0.0300811
109880	'Braf'	mRNA	-0.133647	0.0209044
19417	'Rasgrf1'	mRNA	-0.133709	0.00397332
231760	'Rimbp2'	mRNA	-0.134009	0.0216865
60597	'Mapk8ip2'	mRNA	-0.134469	0.000705144
20384	'Srsf5'	mRNA	-0.134767	0.0277703
268902	'Robo2'	mRNA	-0.135073	0.0298656
14800	'Gria2'	mRNA	-0.135114	0.0140867
16520	'Kcnj4'	mRNA	-0.135543	0.037236
93871	'Brwd1'	mRNA	-0.135715	0.0437067
65079	'Rtn4r'	mRNA	-0.135908	0.0235753
18011	'Neurl1a'	mRNA	-0.136706	0.00450952
235604	'Camkv'	mRNA	-0.137203	0.0195368
217944	'Rapgef5'	mRNA	-0.137893	0.0282068
216152	'Plppr3'	mRNA	-0.1379	0.0374277
320365	'Fry'	mRNA	-0.138113	0.0259319
107975	'Pacs1'	mRNA	-0.138588	0.0330931
20370	'Sez6'	mRNA	-0.13859	0.018224
12325	'Camk2g'	mRNA	-0.138986	0.0122882
19229	'Ptk2b'	mRNA	-0.13937	0.00880491
329165	'Abi2'	mRNA	-0.139739	0.00391112
11488	'Adam11'	mRNA	-0.139929	0.00106537
74694	'Tbc1d30'	mRNA	-0.140605	0.031257
18213	'Ntrk3'	mRNA	-0.140841	0.0321473
268510	'Mgat5b'	mRNA	-0.141122	0.00360309
54446	'Nfat5'	mRNA	-0.141477	0.0144809
13046	'Celf1'	mRNA	-0.141573	0.0040801
107932	'Chd4'	mRNA	-0.141675	0.00244396
20536	'Slc4a3'	mRNA	-0.141896	0.00212514
104082	'Wdr7'	mRNA	-0.142399	0.0310417
330671	'B4galnt4'	mRNA	-0.14294	0.04041
56177	'Olfm1'	mRNA	-0.143598	0.000768534
76795	'Tbc1d9b'	mRNA	-0.144206	0.00349835
330914	'Arhgap32'	mRNA	-0.144736	0.00101673
432530	'Adcy1'	mRNA	-0.145432	0.00173661
18193	'Nsd1'	mRNA	-0.145788	0.00546924
18218	'Dusp8'	mRNA	-0.14589	0.0361576
224997	'Dlgap1'	mRNA	-0.14594	0.00340764
12569	'Cdk5r1'	mRNA	-0.146052	0.00566811
18515	'Pbx2'	mRNA	-0.146553	0.047577
97487	'Cmtm4'	mRNA	-0.146668	0.0057439
76820	'Cyria'	mRNA	-0.147354	0.00620594
18739	'Pitpnm1'	mRNA	-0.14746	0.00503988
18536	'Pcm1'	mRNA	-0.147583	0.0198108
217378	'Dnajc27'	mRNA	-0.14815	0.00432681
22784	'Slc30a3'	mRNA	-0.148677	0.0436507
320129	'Grk3'	mRNA	-0.149126	0.0176673
78808	'Stxbp5'	mRNA	-0.14951	0.0272223
56077	'Dgke'	mRNA	-0.149579	0.0352776
19281	'Ptprt'	mRNA	-0.149841	0.00087732
93736	'Aff4'	mRNA	-0.150238	0.0319467
74552	'Nipal3'	mRNA	-0.150401	0.0238467
104859	'Tecpr2'	mRNA	-0.150486	0.0371488
71835	'Lancl2'	mRNA	-0.1511	0.0384209
14660	'Gls'	mRNA	-0.151108	0.00293943
383348	'Kctd16'	mRNA	-0.151294	0.0004269
26417	'Mapk3'	mRNA	-0.151507	0.00121781
70727	'Rasgef1a'	mRNA	-0.151803	0.00101224
12805	'Cntn1'	mRNA	-0.152903	0.0482527
228355	'Madd'	mRNA	-0.153035	0.000402443
230959	'Ajap1'	mRNA	-0.153909	0.027764
58226	'Cacna1h'	mRNA	-0.154076	0.00697424
71691	'Pnmal1'	mRNA	-0.15412	0.0417646
208869	'Dock3'	mRNA	-0.154964	0.00047055
98170	'Tmem132a'	mRNA	-0.155155	0.000150034
11798	'Xiap'	mRNA	-0.155708	0.0134466
20965	'Syn2'	mRNA	-0.156009	0.0192403
228662	'Btbd3'	mRNA	-0.156482	0.0101142
240753	'Plekha6'	mRNA	-0.156721	0.00246397
22589	'Atrx'	mRNA	-0.157285	0.00251814
269254	'Setx'	mRNA	-0.157581	0.0312631
228012	'Tlk1'	mRNA	-0.157669	0.00531836
241520	'Fam171b'	mRNA	-0.157859	3.30063e-05
71833	'Dcaf7'	mRNA	-0.158013	0.00136864
239510	'Phf20l1'	mRNA	-0.158327	0.0440584
216848	'Chd3'	mRNA	-0.158861	4.9354e-05
14396	'Gabra3'	mRNA	-0.159494	0.0426371
75089	'Uhrf1bp1l'	mRNA	-0.159892	0.00332091
23805	'Apc2'	mRNA	-0.16042	0.00251814
71764	'C2cd2l'	mRNA	-0.160899	0.00509913
434128	'Pnmal2'	mRNA	-0.161296	0.00859807
30785	'Cttnbp2'	mRNA	-0.161477	0.000705144
105689	'Mycbp2'	mRNA	-0.161728	0.00783907
224617	'Tbc1d24'	mRNA	-0.162296	0.0173208
12890	'Cplx2'	mRNA	-0.162387	0.000729568
26413	'Mapk1'	mRNA	-0.1624	0.0108653
246317	'Neto1'	mRNA	-0.162714	0.00164121
20740	'Sptan1'	mRNA	-0.163149	9.4888e-07
12801	'Cnr1'	mRNA	-0.163298	0.00817735
110891	'Slc8a2'	mRNA	-0.163316	0.00590076
66822	'Fbxo25'	mRNA	-0.164	0.0282672
207777	'Tspoap1'	mRNA	-0.164162	0.000289085
12552	'Cdh11'	mRNA	-0.16422	0.00390631
18752	'Prkcg'	mRNA	-0.164508	0.0297767
97761	'Sgsm2'	mRNA	-0.165248	0.00245367
20983	'Syt4'	mRNA	-0.165306	0.00256859
230700	'Foxj3'	mRNA	-0.166397	0.0232925
330941	'AI593442'	mRNA	-0.166443	0.0241792
59021	'Rab2a'	mRNA	-0.166763	0.00161512
242274	'Lrrc7'	mRNA	-0.166789	0.000205792
12290	'Cacna1e'	mRNA	-0.166988	0.00114181
14815	'Nr3c1'	mRNA	-0.168896	0.0051151
50926	'Hnrnpdl'	mRNA	-0.169404	0.00149285
268480	'Rapgefl1'	mRNA	-0.169798	0.000135419
217351	'Tnrc6c'	mRNA	-0.170551	0.00177826
207806	'Usf3'	mRNA	-0.172497	0.0350065
13497	'Drp2'	mRNA	-0.17278	0.0101679
68423	'Ankrd13d'	mRNA	-0.173065	0.0216865
71721	'Fam13c'	mRNA	-0.173129	0.0223926
14397	'Gabra4'	mRNA	-0.173433	0.0263427
72296	'Rusc1'	mRNA	-0.174043	0.00267367
387314	'Tmtc1'	mRNA	-0.174073	0.00575343
226777	'C130074G19Rik'	mRNA	-0.174441	0.0278211
52028	'Bbs1'	mRNA	-0.174628	0.0159553
77300	'Raph1'	mRNA	-0.174976	0.00480962
100503043	'Armcx4'	mRNA	-0.175008	0.0239834
319984	'Jph4'	mRNA	-0.175152	6.65625e-05
18125	'Nos1'	mRNA	-0.175161	0.0250996
54169	'Kat6b'	mRNA	-0.175364	0.0176673
245469	'Pdzd4'	mRNA	-0.175501	0.0127385
26562	'Ncdn'	mRNA	-0.175735	3.10499e-06
328643	'Vwa5b2'	mRNA	-0.175912	0.0176673
56364	'Zmym3'	mRNA	-0.176063	0.000879436
380921	'Dgkh'	mRNA	-0.177463	0.000767136
12323	'Camk2b'	mRNA	-0.178309	1.25232e-05
227541	'Camk1d'	mRNA	-0.178862	0.00226596
241919	'Slc7a14'	mRNA	-0.179312	0.0230484
18549	'Pcsk2'	mRNA	-0.179446	0.00616489
24136	'Zeb2'	mRNA	-0.179881	0.00831678
329178	'Unc80'	mRNA	-0.180015	5.15376e-06
68795	'Ubr3'	mRNA	-0.180797	0.0025321
30944	'Zfp354c'	mRNA	-0.181304	0.0497677
223455	'Marchf6'	mRNA	-0.182628	0.00624534
94246	'Arid4b'	mRNA	-0.182802	0.0440584
15898	'Icam5'	mRNA	-0.183577	0.00153628
74020	'Cpne4'	mRNA	-0.183714	0.00634393
628779	'Hs3st4'	mRNA	-0.18446	0.0249987
329251	'Ppp1r12b'	mRNA	-0.184552	0.00566811
22359	'Vldlr'	mRNA	-0.185819	0.0168213
68839	'Ankrd46'	mRNA	-0.18631	0.00391112
338370	'Nalcn'	mRNA	-0.187214	0.00619235
320707	'Atp2b3'	mRNA	-0.187648	0.00841989
78656	'Brd8'	mRNA	-0.188072	0.0180649
12293	'Cacna2d1'	mRNA	-0.188577	0.0167277
110876	'Scn2a'	mRNA	-0.188595	0.00546341
50766	'Crim1'	mRNA	-0.190004	0.0170731
170753	'Zfp704'	mRNA	-0.190232	0.0169327
16565	'Kif21b'	mRNA	-0.190533	0.00438033
30046	'Zfp292'	mRNA	-0.191609	0.0319094
268281	'Shprh'	mRNA	-0.191761	0.0317328
54667	'Atp8b2'	mRNA	-0.192096	0.0200314
14588	'Gfra4'	mRNA	-0.193211	0.0312673
110524	'Dgkq'	mRNA	-0.193608	0.0434986
66482	'Exoc2'	mRNA	-0.193756	0.0214618
210933	'Adgrb3'	mRNA	-0.194032	0.0384138
105653	'Phyhip'	mRNA	-0.194633	0.000134326
230234	'Abitram'	mRNA	-0.19502	0.0497497
70974	'Pgm2l1'	mRNA	-0.196283	0.0179652
50720	'Sacs'	mRNA	-0.196524	0.00311556
269401	'Zfp512b'	mRNA	-0.19663	0.0156483
240055	'Neurl1b'	mRNA	-0.197129	0.0218443
83767	'Wasf1'	mRNA	-0.197229	0.00121781
93843	'Pnck'	mRNA	-0.197662	0.0334583
241688	'Dzank1'	mRNA	-0.197755	0.0141335
329540	'Nol4l'	mRNA	-0.197819	0.00619235
27801	'Zdhhc8'	mRNA	-0.198014	0.00362487
218333	'Ice1'	mRNA	-0.198587	0.00141276
14168	'Fgf13'	mRNA	-0.19955	0.00760601
19017	'Ppargc1a'	mRNA	-0.199621	0.0165691
497097	'Xkr4'	mRNA	-0.199673	0.0108361
108071	'Grm5'	mRNA	-0.199918	0.00190352
18045	'Nfyb'	mRNA	-0.200074	0.0410447
230594	'Tut4'	mRNA	-0.200213	0.0429931
22360	'Nrsn1'	mRNA	-0.200428	2.24847e-05
13052	'Cxadr'	mRNA	-0.20066	0.0256715
74998	'Rab11fip2'	mRNA	-0.200749	0.00437784
13642	'Efnb2'	mRNA	-0.201163	0.0139756
21888	'Tle4'	mRNA	-0.202192	0.049054
68750	'Rreb1'	mRNA	-0.202474	0.0032971
244867	'Arhgap20'	mRNA	-0.203307	0.0124685
12833	'Col6a1'	mRNA	-0.203501	0.00428865
320376	'Bcorl1'	mRNA	-0.203757	0.0218319
16508	'Kcnd2'	mRNA	-0.204987	0.00438033
217473	'Ankmy2'	mRNA	-0.205098	0.0463272
219181	'Akap11'	mRNA	-0.205109	9.14252e-05
18082	'Nipsnap1'	mRNA	-0.206207	0.00832924
69642	'Mlip'	mRNA	-0.207154	0.0186792
20269	'Scn3a'	mRNA	-0.207474	0.0170955
68235	'Mturn'	mRNA	-0.207926	0.000474866
67298	'Gprasp1'	mRNA	-0.208605	4.94121e-06
20356	'Sema5a'	mRNA	-0.208697	0.0195368
665113	'Tnik'	mRNA	-0.208773	0.00411476
72003	'Synpr'	mRNA	-0.209287	0.0394984
235380	'Dmxl2'	mRNA	-0.20931	1.733e-05
83671	'Sytl2'	mRNA	-0.209473	0.0147327
263764	'Creg2'	mRNA	-0.2098	0.00255768
217517	'Stxbp6'	mRNA	-0.20989	0.0126904
14571	'Gpd2'	mRNA	-0.209959	0.000167284
74682	'Wdr35'	mRNA	-0.210942	0.042786
212996	'Galnt17'	mRNA	-0.212163	0.0139995
26913	'Gprin1'	mRNA	-0.213183	5.29367e-06
238130	'Dock4'	mRNA	-0.213527	0.000986234
26557	'Homer2'	mRNA	-0.214159	0.00275905
236733	'Usp11'	mRNA	-0.215963	0.00663763
18481	'Pak3'	mRNA	-0.216	0.00349831
433938	'Mn1'	mRNA	-0.21624	0.0171379
14816	'Grm1'	mRNA	-0.216293	0.0140045
117148	'Necab2'	mRNA	-0.216827	0.0133883
50524	'Sall2'	mRNA	-0.217103	0.0046576
12452	'Ccng2'	mRNA	-0.217204	0.0237222
107528	'Magee1'	mRNA	-0.21752	0.00361967
26422	'Nbea'	mRNA	-0.218256	3.13181e-06
13838	'Epha4'	mRNA	-0.218438	0.00306266
269717	'Orai2'	mRNA	-0.218926	0.00391712
330695	'Ctxn1'	mRNA	-0.219087	3.21625e-06
223604	'Kcnk9'	mRNA	-0.219249	1.97413e-05
67803	'Limd2'	mRNA	-0.219348	0.00198399
52906	'Ahi1'	mRNA	-0.219968	0.00290051
29809	'Rabgap1l'	mRNA	-0.220476	0.00136641
107371	'Exoc6'	mRNA	-0.22098	0.0425155
109349	'Fam163b'	mRNA	-0.221646	3.45379e-05
20617	'Snca'	mRNA	-0.222758	0.00454784
18573	'Pde1a'	mRNA	-0.223752	0.0063604
78784	'Celf3'	mRNA	-0.224236	3.41323e-06
16004	'Igf2r'	mRNA	-0.224466	0.00636912
14799	'Gria1'	mRNA	-0.224987	4.93227e-06
268515	'Bahcc1'	mRNA	-0.225446	0.0161958
17357	'Marcksl1'	mRNA	-0.22558	0.0195368
13121	'Cyp51'	mRNA	-0.225643	0.011338
18389	'Oprl1'	mRNA	-0.226757	0.0252931
73442	'Hspa12a'	mRNA	-0.228878	0.000401517
268936	'Brpf3'	mRNA	-0.229972	0.00204319
16524	'Kcnj9'	mRNA	-0.230666	1.8771e-06
215821	'Arfgef3'	mRNA	-0.230875	0.0267655
236794	'Slc9a6'	mRNA	-0.232374	0.00313479
64450	'Gpr85'	mRNA	-0.232723	0.0322737
110784	'Nr3c2'	mRNA	-0.233026	0.00766984
76877	'Rab36'	mRNA	-0.233158	0.0134081
17005	'Ltk'	mRNA	-0.233351	0.0147242
13875	'Erf'	mRNA	-0.233647	0.0140003
58208	'Bcl11b'	mRNA	-0.233837	3.7619e-05
64337	'Gng13'	mRNA	-0.233925	0.0194937
380702	'Shisa6'	mRNA	-0.234155	0.0072118
109284	'R3hdm4'	mRNA	-0.234725	6.97108e-05
22422	'Wnt7b'	mRNA	-0.235057	0.00255768
110886	'Gabra5'	mRNA	-0.236163	0.00124141
93717	'Pcdhga9'	mRNA	-0.236356	0.0477276
12661	'Chl1'	mRNA	-0.237555	0.0100586
78408	'Fam131a'	mRNA	-0.237609	0.000175938
14853	'Gspt2'	mRNA	-0.237839	0.0176184
13360	'Dhcr7'	mRNA	-0.238148	0.0109058
67579	'Cpeb4'	mRNA	-0.239736	5.17876e-05
329877	'Dennd4c'	mRNA	-0.241939	0.0494612
224014	'Fgd4'	mRNA	-0.242012	0.0319094
75725	'Phf14'	mRNA	-0.242692	0.0236993
20502	'Slc16a2'	mRNA	-0.243514	0.0198559
60596	'Gucy1a1'	mRNA	-0.243887	0.00982176
15114	'Hap1'	mRNA	-0.244361	5.39281e-05
19714	'Rev3l'	mRNA	-0.244652	0.0063604
26938	'St6galnac5'	mRNA	-0.24544	0.00251814
70713	'Gpr137c'	mRNA	-0.246528	0.0368223
76295	'Atp11b'	mRNA	-0.247789	0.000541458
227580	'C1ql3'	mRNA	-0.248252	0.00608014
381310	'Stum'	mRNA	-0.24885	0.00243925
16492	'Kcna4'	mRNA	-0.251677	0.0229171
15374	'Jpt1'	mRNA	-0.252122	0.00444625
245684	'Cnksr2'	mRNA	-0.258446	0.000348708
229791	'Plppr4'	mRNA	-0.258518	0.000431018
381290	'Atp2b4'	mRNA	-0.258691	0.00509913
66234	'Msmo1'	mRNA	-0.258947	0.0394172
245555	'Nexmif'	mRNA	-0.261614	0.0299664
16539	'Kcns2'	mRNA	-0.263064	0.00971705
59058	'Bhlhe22'	mRNA	-0.263507	0.0318083
66435	'Uggt2'	mRNA	-0.263955	0.00901871
75668	'Rasl10a'	mRNA	-0.26568	0.0249987
11438	'Chrna4'	mRNA	-0.266338	0.016514
104383	'Rcor2'	mRNA	-0.266973	0.0441206
210297	'Lrch2'	mRNA	-0.267083	0.0217638
16574	'Kif5c'	mRNA	-0.269069	6.72202e-18
238331	'Zdhhc22'	mRNA	-0.269335	0.00173472
83398	'Ndst3'	mRNA	-0.269401	0.0454167
23964	'Tenm2'	mRNA	-0.269609	0.00342345
327814	'Ppfia2'	mRNA	-0.269899	1.01817e-05
78938	'Fbxo34'	mRNA	-0.270034	0.000201501
12891	'Cpne6'	mRNA	-0.271549	1.07274e-13
16777	'Lamb1'	mRNA	-0.271789	0.0186792
14544	'Gda'	mRNA	-0.273152	0.00118801
18767	'Pkia'	mRNA	-0.273425	0.000451572
22253	'Unc5c'	mRNA	-0.275839	0.0115702
213006	'Mfsd4a'	mRNA	-0.276744	0.0100304
69499	'Tsr2'	mRNA	-0.277022	0.00108972
277396	'Klhl23'	mRNA	-0.278402	0.00108003
243931	'Tshz3'	mRNA	-0.278443	0.00447762
245468	'Pnma3'	mRNA	-0.279097	0.0487541
110197	'Dgkg'	mRNA	-0.279264	9.18823e-05
225872	'Npas4'	mRNA	-0.279573	0.0465587
19726	'Rfx3'	mRNA	-0.28268	0.00566811
13840	'Epha6'	mRNA	-0.283097	0.00091099
19415	'Rasal1'	mRNA	-0.283351	0.000197112
83762	'Otof'	mRNA	-0.283953	0.00158306
240025	'Dact2'	mRNA	-0.284392	0.0382977
71111	'Gpr39'	mRNA	-0.285216	0.0364942
80292	'Zxdc'	mRNA	-0.285287	0.00365997
106369	'Ypel1'	mRNA	-0.285334	0.0199008
11789	'Apc'	mRNA	-0.285875	3.045e-06
18166	'Npy1r'	mRNA	-0.288308	0.00181098
13447	'Doc2b'	mRNA	-0.289889	0.000541458
15490	'Hsd17b7'	mRNA	-0.291588	0.0397687
17855	'Mvk'	mRNA	-0.294001	0.0268964
240332	'Slc6a7'	mRNA	-0.29512	5.34809e-05
118445	'Klf16'	mRNA	-0.29533	1.16561e-05
74464	'Zswim5'	mRNA	-0.296247	0.0120368
54712	'Plxnc1'	mRNA	-0.29687	0.0260201
71091	'Cdkl1'	mRNA	-0.297122	0.0387712
241764	'L3mbtl1'	mRNA	-0.29826	0.00238395
229949	'Ak5'	mRNA	-0.301988	8.90872e-06
330119	'Adamts3'	mRNA	-0.301996	0.0383271
94191	'Adarb2'	mRNA	-0.302473	0.024939
19250	'Ptpn14'	mRNA	-0.304372	0.049862
214230	'Pak6'	mRNA	-0.306001	5.39281e-05
239408	'Tmem74'	mRNA	-0.307312	0.0278622
21844	'Tiam1'	mRNA	-0.308355	3.84254e-07
319807	'Nwd2'	mRNA	-0.308481	0.00138967
72301	'Shisal1'	mRNA	-0.313764	4.17967e-05
81906	'Cyp4x1'	mRNA	-0.314771	0.00213656
16401	'Itga4'	mRNA	-0.316781	0.00203657
210162	'Zkscan2'	mRNA	-0.317232	0.0153479
329934	'Foxo6'	mRNA	-0.318626	0.00251814
20378	'Frzb'	mRNA	-0.319137	0.0252931
15357	'Hmgcr'	mRNA	-0.319627	0.000441841
210622	'Pamr1'	mRNA	-0.320908	0.00451312
100038725	'Cep85l'	mRNA	-0.321639	0.0352776
22704	'Zfp46'	mRNA	-0.321996	0.036054
83669	'Wdr6'	mRNA	-0.322327	0.0025666
18012	'Neurod1'	mRNA	-0.322583	0.0238409
13446	'Doc2a'	mRNA	-0.322856	0.00119914
212168	'Zswim4'	mRNA	-0.322866	0.0373505
269513	'Nkain3'	mRNA	-0.326353	0.0434986
108068	'Grm2'	mRNA	-0.327237	6.46399e-05
72585	'Lypd1'	mRNA	-0.330244	0.00100211
20605	'Sstr1'	mRNA	-0.330656	0.0010857
237759	'Col23a1'	mRNA	-0.331597	0.0230914
208715	'Hmgcs1'	mRNA	-0.331933	0.00102157
74754	'Dhcr24'	mRNA	-0.332357	3.26357e-07
110460	'Acat2'	mRNA	-0.334804	0.00810747
110058	'Syt17'	mRNA	-0.335314	0.00317437
58998	'Nectin3'	mRNA	-0.336535	0.0120368
16987	'Lss'	mRNA	-0.339864	0.0162322
12426	'Cckbr'	mRNA	-0.340837	4.84288e-08
16918	'Mycl'	mRNA	-0.343129	0.048338
102635781	'Gm38481'	mRNA	-0.345179	0.0107408
18552	'Pcsk5'	mRNA	-0.345552	0.0384209
18194	'Nsdhl'	mRNA	-0.353545	0.000305509
242259	'Slc44a5'	mRNA	-0.355676	0.0145098
100043757	'Zfp831'	mRNA	-0.356511	2.3898e-05
329628	'Fat4'	mRNA	-0.363585	0.0166586
245578	'Pcdh11x'	mRNA	-0.363728	0.0386171
216166	'Plk5'	mRNA	-0.364595	0.000645515
12123	'Hrk'	mRNA	-0.364996	3.95279e-05
13193	'Dcx'	mRNA	-0.367113	0.0444946
231070	'Insig1'	mRNA	-0.368235	0.00748042
110196	'Fdps'	mRNA	-0.369317	9.09908e-05
226438	'Igfn1'	mRNA	-0.36998	3.045e-06
73072	'Prr36'	mRNA	-0.370867	1.60919e-05
381157	'Greb1l'	mRNA	-0.376684	0.0436507
212919	'Kctd7'	mRNA	-0.381813	0.0294795
98970	'Fibcd1'	mRNA	-0.383685	0.00575343
76654	'Upp2'	mRNA	-0.387178	0.00787212
17919	'Myo5b'	mRNA	-0.387975	6.31758e-05
320712	'Abi3bp'	mRNA	-0.393865	0.00171194
100502846	'Gm19410'	mRNA	-0.399855	0.00103743
170459	'Stard4'	mRNA	-0.40556	0.0034668
12565	'Cdh9'	mRNA	-0.413078	0.000195481
20607	'Sstr3'	mRNA	-0.414189	0.000157177
279653	'Pcdh19'	mRNA	-0.419569	8.21337e-06
19130	'Prox1'	mRNA	-0.421761	0.000118057
237397	'C2cd4c'	mRNA	-0.423615	0.000130993
20775	'Sqle'	mRNA	-0.42517	0.000495774
399603	'Lratd2'	mRNA	-0.425184	0.00982176
100041581	'Zkscan16'	mRNA	-0.428143	7.57111e-05
226781	'Slc30a10'	mRNA	-0.431719	0.000130993
16782	'Lamc2'	mRNA	-0.43533	0.00240397
18167	'Npy2r'	mRNA	-0.436373	0.0025666
74025	'Nphp3'	mRNA	-0.439513	0.0186792
69608	'Sec24d'	mRNA	-0.441026	0.000150006
224661	'Slc26a8'	mRNA	-0.457008	0.0226708
219257	'Pcdh20'	mRNA	-0.476879	5.50236e-07
216976	'Rskr'	mRNA	-0.477259	0.0136375
75050	'Kif27'	mRNA	-0.479114	0.0189515
15208	'Hes5'	mRNA	-0.479883	0.0209044
241226	'Itga8'	mRNA	-0.492182	0.00926286
57810	'Cdon'	mRNA	-0.503952	0.00100136
16835	'Ldlr'	mRNA	-0.510179	0.00387085
64074	'Smoc2'	mRNA	-0.542964	1.06867e-05
233813	'Vwa3a'	mRNA	-0.564687	0.0148344
66930	'Fank1'	mRNA	-0.568318	0.0457703
100102	'Pcsk9'	mRNA	-0.58369	0.0331029
406220	'Krt77'	mRNA	-0.588749	0.00293087
330963	'Ankdd1a'	mRNA	-0.599358	0.0385158
209268	'Igsf1'	mRNA	-0.627189	0.0238733
12931	'Crlf1'	mRNA	-0.635399	0.016514
69700	'Col22a1'	mRNA	-0.637207	0.0384331
64242	'Ngb'	mRNA	-0.641659	0.0093163
68436	'Rpl34'	mRNA	-0.825425	3.26475e-42
20700	'Serpina1a'	mRNA	-0.838076	0.0492152
226413	'Lct'	mRNA	-0.857208	0.00104432
13106	'Cyp2e1'	mRNA	-0.857676	0.00455074
11657	'Alb'	mRNA	-0.858533	0.0166586
18205	'Ntf3'	mRNA	-0.87052	0.0425125
20714	'Serpina3k'	mRNA	-0.892759	0.0440584
70853	'Vwa3b'	mRNA	-0.918637	0.00450365
20703	'Serpina1d'	mRNA	-0.949299	0.00756331
114875	'Plcz1'	mRNA	-0.955	0.0249759
14473	'Gc'	mRNA	-0.964232	0.0331029
11625	'Ahsg'	mRNA	-0.993179	0.00134638
11287	'Pzp'	mRNA	-1.00094	0.0366436
13884	'Ces1c'	mRNA	-1.00108	0.0256044
226359	'C1ql2'	mRNA	-1.01932	3.05263e-19
18534	'Pck1'	mRNA	-1.11416	0.0145933
381359	'Prdm12'	mRNA	-1.26835	0.04041
11684	'Alox12'	mRNA	-1.32194	0.04041
109620	'Dsp'	mRNA	-1.48132	7.16373e-08
100039008	'Mup10'	mRNA	-1.72763	1.91078e-07
16681	'Krt2'	mRNA	-1.8116	0.000175938
13096	'Cyp2c37'	mRNA	-2.62545	0.0440584
381530	'Mup20'	mRNA	-4.43462	0.0446423
100039206	'Mup17'	mRNA	-5.29276	0.00598223

## Sheet: Tables S3
Supplementary Table 3. DEGs identified in PS19;59+/- vs PS19
Gene ID	Gene Symbol	Type	log2 (PS19_TMEM59 / PS19)	Qvalue (PS19_TMEM59 / PS19)
100039796	'Tgtp2'	mRNA	2.55041	9.76399e-05
100041599	'LOC100041599'	mRNA	-0.42257	0.0379065
100041677	'Zfp984'	mRNA	0.827354	0.00353497
100126824	'Sco2'	mRNA	-0.429454	0.0255735
100503659	'Cbarp'	mRNA	-0.211899	0.0137642
100504491	'Dcdc2b'	mRNA	-0.460028	0.0307827
100910	'Chpf2'	mRNA	0.344298	0.00641097
101809	'Spred3'	mRNA	-0.308183	1.84104e-05
102075	'Plekhg4'	mRNA	-0.690148	0.0364008
102791	'Tcta'	mRNA	0.288212	0.0260526
103236	'Csnk1g2'	mRNA	-0.179487	0.012848
103711	'Pnpo'	mRNA	0.257921	0.0286921
104156	'Etv5'	mRNA	-0.266686	5.53486e-05
104175	'Sbk1'	mRNA	-0.420019	4.57647e-21
104318	'Csnk1d'	mRNA	-0.149011	0.0142854
104776	'Aldh6a1'	mRNA	0.186274	0.0369694
105148	'Iars'	mRNA	-0.225154	0.00271495
105244829	'Gm40365'	mRNA	0.424712	0.0313444
105244831	'Gm40367'	mRNA	0.43677	0.000247619
105940408	'Gm20498'	mRNA	0.403471	0.0287918
106763	'Ttbk1'	mRNA	-0.179626	0.000286531
106931	'Kctd1'	mRNA	-0.178745	0.0257116
107271	'Yars'	mRNA	-0.21443	0.00213033
107503	'Atf5'	mRNA	-0.385804	0.000373793
107770	'Tm6sf2'	mRNA	-0.939352	0.0173214
108068	'Grm2'	mRNA	0.286089	0.000550978
108075	'Ltbp4'	mRNA	-0.335805	0.0378709
108645	'Mat2b'	mRNA	0.190103	0.0353148
108832	'Tmem74b'	mRNA	0.376816	0.0420076
108960	'Irak2'	mRNA	-0.363537	0.0049271
109050	'Inka2'	mRNA	-0.175555	0.0102228
109095	'Rbm15b'	mRNA	-0.226787	0.0459364
109284	'R3hdm4'	mRNA	0.215228	0.00448271
109349	'Fam163b'	mRNA	0.188542	0.0469433
109689	'Arrb1'	mRNA	-0.119974	0.0447661
109711	'Actn1'	mRNA	-0.179127	0.0138033
110094	'Phka2'	mRNA	0.316147	0.00197829
110279	'Bcr'	mRNA	-0.21363	0.00328269
110355	'Grk2'	mRNA	-0.150686	0.0368297
110454	'Ly6a'	mRNA	1.31822	0.0224266
110521	'Hivep1'	mRNA	-0.215522	0.029913
112405	'Egln1'	mRNA	-0.180583	0.00259235
11426	'Macf1'	mRNA	-0.172869	0.0261725
114615	'Elac1'	mRNA	0.248555	0.0118066
114715	'Spred1'	mRNA	-0.328092	4.38645e-09
114716	'Spred2'	mRNA	-0.343494	2.30233e-08
115489902	'4933427I04Rik'	mRNA	0.747234	0.00986957
115490111	'Gm52768'	mRNA	-0.512786	0.0144706
117198	'Ivns1abp'	mRNA	-0.164303	0.0138033
11735	'Ank3'	mRNA	-0.131292	0.0323662
117600	'Srgap1'	mRNA	-0.281745	0.012848
11769	'Ap1s1'	mRNA	-0.133868	0.0309331
11815	'Apod'	mRNA	0.364481	0.0134714
11865	'Arntl'	mRNA	-0.429204	1.82793e-06
11911	'Atf4'	mRNA	-0.516222	2.12253e-28
11987	'Slc7a1'	mRNA	-0.271597	0.0163448
11989	'Slc7a3'	mRNA	-0.716083	0.000289593
12054	'Bcl7b'	mRNA	-0.18111	0.0316914
12064	'Bdnf'	mRNA	-0.398571	0.00232802
12069	'Bex2'	mRNA	-0.240437	0.0271622
12190	'Brca2'	mRNA	0.440512	0.0457103
12234	'Btrc'	mRNA	-0.219689	0.000426202
12282	'Hyou1'	mRNA	-0.231202	0.0137642
12295	'Cacnb1'	mRNA	-0.20611	0.00017092
12304	'Pdia4'	mRNA	-0.38721	6.39468e-06
12317	'Calr'	mRNA	-0.252071	0.0178236
12325	'Camk2g'	mRNA	0.185833	0.0179196
12363	'Casp4'	mRNA	1.5387	0.0494618
12398	'Cbfa2t3'	mRNA	-0.492561	6.91628e-11
12405	'Cbln2'	mRNA	-0.371349	0.00420558
12444	'Ccnd2'	mRNA	-0.186571	0.0286921
12457	'Noct'	mRNA	-0.205228	0.0212683
12490	'Cd34'	mRNA	0.296135	2.0389e-05
12549	'Arhgap31'	mRNA	-0.24467	0.0192832
12628	'Cfh'	mRNA	0.475859	0.00491084
12696	'Cirbp'	mRNA	0.640469	0.000151697
12795	'Plk3'	mRNA	-0.334559	0.0425492
12808	'Cobl'	mRNA	-0.233843	0.00213033
12834	'Col6a2'	mRNA	0.307284	0.0397053
12846	'Comt'	mRNA	-0.395953	0.00445139
12854	'Cort'	mRNA	-0.727471	0.00445472
12870	'Cp'	mRNA	0.683148	4.99794e-05
12889	'Cplx1'	mRNA	0.169763	9.76399e-05
12916	'Crem'	mRNA	-0.475692	0.00245144
12929	'Crkl'	mRNA	-0.231882	0.0253714
13004	'Ncan'	mRNA	-0.222458	0.00080824
13121	'Cyp51'	mRNA	-0.381055	0.00505581
13170	'Dbp'	mRNA	0.832131	0.000418494
13193	'Dcx'	mRNA	0.365956	0.0084477
13197	'Gadd45a'	mRNA	-0.618973	0.0123265
13349	'Ackr1'	mRNA	1.12691	0.00259235
13371	'Dio2'	mRNA	-0.629991	2.13936e-14
13383	'Dlg1'	mRNA	-0.175078	0.00111954
13385	'Dlg4'	mRNA	-0.1156	0.026286
13488	'Drd1'	mRNA	-0.363446	0.00925691
13489	'Drd2'	mRNA	-0.309754	0.000180082
13518	'Dst'	mRNA	-0.144688	0.0317728
13631	'Eef2k'	mRNA	0.251253	0.0168235
13641	'Efnb1'	mRNA	-0.426617	0.000892276
13653	'Egr1'	mRNA	-0.814557	0.000243897
13655	'Egr3'	mRNA	-0.531562	5.28879e-08
13656	'Egr4'	mRNA	-0.73093	9.40778e-08
13690	'Eif4g2'	mRNA	-0.181369	0.000548916
13806	'Eno1'	mRNA	-0.134068	0.0195646
13808	'Eno3'	mRNA	0.367268	0.0123496
13829	'Dmtn'	mRNA	-0.148049	0.00119585
13842	'Epha8'	mRNA	0.685142	8.84932e-05
13858	'Eps15'	mRNA	-0.179666	0.00118724
13992	'Khdrbs3'	mRNA	-0.216557	0.0210875
14077	'Fabp3'	mRNA	0.195684	0.0176872
14086	'Fscn1'	mRNA	-0.219287	0.000218864
14105	'Srsf10'	mRNA	-0.229916	0.0074138
14114	'Fbln1'	mRNA	0.444585	0.00212258
14228	'Fkbp4'	mRNA	-0.260024	0.000184458
14282	'Fosb'	mRNA	-0.813579	5.2206e-05
14284	'Fosl2'	mRNA	-0.636649	4.75185e-06
14349	'Fv1'	mRNA	-0.591858	0.0499511
14359	'Fxr1'	mRNA	-0.197403	0.0304768
14432	'Gap43'	mRNA	-0.211774	0.015305
14468	'Gbp2b'	mRNA	2.52707	0.00330317
14469	'Gbp2'	mRNA	2.12329	0.0149844
14538	'Gcnt2'	mRNA	-0.261466	0.0124115
14588	'Gfra4'	mRNA	0.246431	0.0218437
14704	'Gng3'	mRNA	0.160505	0.0334191
14748	'Gpr3'	mRNA	-0.576571	0.00111648
14758	'Gpm6b'	mRNA	-0.15773	0.00225277
14761	'Gpr27'	mRNA	-0.244347	0.0477783
14828	'Hspa5'	mRNA	-0.508584	4.93132e-10
15040	'H2-T23'	mRNA	0.649897	0.00701728
15213	'Hey1'	mRNA	-0.232807	0.0212358
15374	'Jpt1'	mRNA	0.202105	0.00860376
15481	'Hspa8'	mRNA	-0.297387	1.39032e-06
15502	'Dnaja1'	mRNA	-0.239054	0.0103612
15505	'Hsph1'	mRNA	-0.358527	0.00271495
15511	'Hspa1b'	mRNA	-0.988071	3.38018e-21
15516	'Hsp90ab1'	mRNA	-0.15947	0.00312435
15525	'Hspa4'	mRNA	-0.184244	0.0177798
15551	'Htr1b'	mRNA	-0.650622	2.66917e-05
15939	'Ier5'	mRNA	-0.457282	2.62594e-08
15953	'Ifi47'	mRNA	1.93367	0.000202126
15957	'Ifit1'	mRNA	1.009	0.00617259
16145	'Igtp'	mRNA	2.09621	0.00743235
16362	'Irf1'	mRNA	0.989076	0.00271495
16499	'Kcnab3'	mRNA	0.284864	0.0357525
16500	'Kcnb1'	mRNA	-0.12064	0.00546916
16572	'Kif5a'	mRNA	-0.16947	9.67445e-05
16573	'Kif5b'	mRNA	-0.186172	1.27067e-05
16600	'Klf4'	mRNA	-0.768658	0.000143012
16621	'Klkb1'	mRNA	0.672047	0.0159837
16870	'Lhx2'	mRNA	-0.21241	0.0329439
16912	'Psmb9'	mRNA	1.26659	0.00922038
16969	'Zbtb7a'	mRNA	-0.138951	0.0318473
170439	'Elovl6'	mRNA	-0.19588	0.0380077
170676	'Peg10'	mRNA	-0.305433	0.0256999
17069	'Ly6e'	mRNA	0.241144	0.0136139
170731	'Mfn2'	mRNA	-0.18641	0.000348807
170737	'Znrf1'	mRNA	-0.16204	0.0140814
17134	'Mafg'	mRNA	-0.152238	0.00981121
171508	'Creld1'	mRNA	-0.18378	0.0318433
17196	'Mbp'	mRNA	-0.236661	0.0317575
17294	'Mest'	mRNA	-0.319854	0.00271495
17313	'Mgp'	mRNA	0.470009	0.00608354
17472	'Gbp4'	mRNA	3.10344	1.46399e-07
17532	'Mras'	mRNA	-0.154835	0.000995258
17750	'Mt2'	mRNA	0.362991	0.00523334
17768	'Mthfd2'	mRNA	-0.593608	0.00225277
17776	'Mast2'	mRNA	-0.134884	0.0469433
17937	'Nab2'	mRNA	-0.289027	0.0162337
17988	'Ndrg1'	mRNA	-0.228438	0.00111954
18015	'Nf1'	mRNA	-0.224313	0.000281308
18030	'Nfil3'	mRNA	-0.708171	6.27225e-06
18111	'Nnat'	mRNA	-0.196963	0.00534921
18124	'Nr4a3'	mRNA	-0.764863	4.11896e-07
18132	'Notch4'	mRNA	-0.452051	0.00259235
18163	'Ctnnd2'	mRNA	-0.108453	0.0416473
18183	'Nrg3'	mRNA	0.232494	0.0453222
18226	'Nup62'	mRNA	-0.23486	0.0325434
18227	'Nr4a2'	mRNA	-0.418432	0.00574926
18451	'P4ha1'	mRNA	-0.44589	0.00212258
18548	'Pcsk1'	mRNA	-0.299763	0.00922038
18619	'Penk'	mRNA	-0.320282	5.27889e-06
18626	'Per1'	mRNA	-0.280618	0.0469433
18627	'Per2'	mRNA	-0.383964	0.0194325
18628	'Per3'	mRNA	0.253224	0.0374614
18744	'Pja1'	mRNA	-0.189968	0.00505581
18783	'Pla2g4a'	mRNA	0.80265	0.0459866
18823	'Plp1'	mRNA	-0.339517	8.59413e-06
19017	'Ppargc1a'	mRNA	0.311834	3.58324e-06
19053	'Ppp2cb'	mRNA	-0.15931	0.0197848
19063	'Ppt1'	mRNA	0.154717	0.0176872
19073	'Srgn'	mRNA	0.423582	0.0317728
19085	'Prkar1b'	mRNA	-0.141141	0.00411393
19171	'Psmb10'	mRNA	0.337164	0.0196233
192196	'Luc7l2'	mRNA	0.183094	8.27246e-05
19245	'Ptp4a3'	mRNA	0.171778	0.0311308
19259	'Ptpn5'	mRNA	-0.104715	0.0413383
192662	'Arhgdia'	mRNA	-0.13604	0.00925691
19346	'Rab6a'	mRNA	-0.171778	0.00505581
19353	'Rac1'	mRNA	-0.147836	0.000163069
193740	'Hspa1a'	mRNA	-0.48989	4.39148e-08
194388	'Tet3'	mRNA	-0.288563	0.00377954
19708	'Dpf2'	mRNA	-0.194613	0.00640738
19716	'Bex1'	mRNA	-0.417846	4.12619e-08
19730	'Ralgds'	mRNA	-0.172068	0.0453222
19739	'Rgs9'	mRNA	-0.198021	6.06101e-05
19765	'Ralbp1'	mRNA	-0.162515	0.0457103
19878	'Rock2'	mRNA	-0.177558	0.00109335
20020	'Polr2a'	mRNA	0.252354	0.00787719
20183	'Rxrg'	mRNA	-0.544444	7.31213e-11
20185	'Ncor1'	mRNA	-0.128628	0.0337634
20218	'Khdrbs1'	mRNA	-0.184654	0.00948708
20239	'Atxn2'	mRNA	-0.161458	0.0383705
20312	'Cx3cl1'	mRNA	-0.252037	9.10339e-07
20362	'Septin8'	mRNA	-0.131397	0.0225018
20383	'Srsf3'	mRNA	-0.24631	0.00490488
20384	'Srsf5'	mRNA	0.247289	6.19844e-07
20394	'Scg5'	mRNA	0.196519	0.0405349
20462	'Tra2b'	mRNA	-0.226327	0.000676523
20602	'Ncor2'	mRNA	-0.149356	0.0329439
20630	'Snrpc'	mRNA	-0.343576	0.000538752
20641	'Snrpd1'	mRNA	-0.279761	0.0287187
20692	'Sparc'	mRNA	0.245777	0.00423923
20713	'Serpini1'	mRNA	0.197932	0.0459866
20743	'Sptbn2'	mRNA	-0.148867	0.000410847
207740	'Ubald1'	mRNA	-0.257023	0.00346
20788	'Srebf2'	mRNA	-0.184061	0.0123081
20867	'Stip1'	mRNA	-0.294324	1.39032e-06
20893	'Bhlhe40'	mRNA	-0.462115	9.03435e-07
209692	'Dhtkd1'	mRNA	0.333694	0.0348745
20975	'Synj2'	mRNA	-0.345254	6.13766e-06
210135	'Zfp180'	mRNA	-0.36238	5.73568e-05
210162	'Zkscan2'	mRNA	0.53065	7.31213e-11
210274	'Shank2'	mRNA	-0.218852	0.00607347
210622	'Pamr1'	mRNA	0.391708	0.00259235
211548	'Nomo1'	mRNA	-0.161192	0.00546416
211652	'Wwc1'	mRNA	-0.209205	0.000655263
211770	'Trib1'	mRNA	-0.479578	0.0167293
213006	'Mfsd4a'	mRNA	0.36554	0.000712174
213499	'Fbxo42'	mRNA	-0.202833	0.0329439
21354	'Tap1'	mRNA	1.25463	0.0458981
21355	'Tap2'	mRNA	0.594026	0.0311308
21375	'Tbr1'	mRNA	0.138523	0.0138033
213753	'Zfp598'	mRNA	-0.189617	0.0218193
21411	'Tcf20'	mRNA	-0.184047	0.00546467
214150	'Ago3'	mRNA	-0.183743	0.045673
214230	'Pak6'	mRNA	0.249818	0.00948166
214239	'Ccdc9b'	mRNA	0.444965	0.0289138
214952	'Rhot2'	mRNA	-0.170796	0.0398322
214987	'Chtf8'	mRNA	-0.167358	0.0319931
216028	'Lrrtm3'	mRNA	-0.242857	0.0144706
216049	'Zfp365'	mRNA	-0.112392	0.023829
21648	'Dynlt1b'	mRNA	-0.46543	0.0449313
216795	'Wnt9a'	mRNA	0.472458	0.00487818
216850	'Kdm6b'	mRNA	-0.343353	0.000384661
216961	'Coro6'	mRNA	0.23239	0.0397053
216963	'Git1'	mRNA	-0.277421	0.00162275
217201	'Rundc1'	mRNA	-0.289587	0.00290413
217410	'Trib2'	mRNA	-0.562621	1.08146e-10
217480	'Dgkb'	mRNA	-0.312913	0.0114967
217869	'Eif5'	mRNA	0.177699	0.00245144
21822	'Tgtp1'	mRNA	2.8732	6.97269e-06
218333	'Ice1'	mRNA	0.16618	0.0459866
21841	'Tia1'	mRNA	0.221962	0.00319177
21847	'Klf10'	mRNA	-0.747521	5.24551e-12
22004	'Tpm2'	mRNA	0.447093	0.0234667
22027	'Hsp90b1'	mRNA	-0.255581	0.0146715
22031	'Traf3'	mRNA	-0.222481	0.00138307
22035	'Tnfsf10'	mRNA	1.75792	7.06447e-06
22042	'Tfrc'	mRNA	0.299086	0.00767298
22154	'Tubb5'	mRNA	-0.154561	0.000202126
22169	'Cmpk2'	mRNA	0.357626	0.00948708
22201	'Uba1'	mRNA	-0.101836	0.0318098
22360	'Nrsn1'	mRNA	0.146943	0.0218437
223697	'Sun2'	mRNA	0.227895	0.0263459
223989	'Marf1'	mRNA	-0.183886	0.0313306
224129	'Adcy5'	mRNA	-0.208373	0.000278734
22433	'Xbp1'	mRNA	-0.288639	3.11362e-06
224405	'Cyyr1'	mRNA	0.58242	0.00755901
224454	'Zdhhc14'	mRNA	-0.242306	0.0204597
224792	'Adgrf5'	mRNA	0.222462	0.0146197
224897	'Dpp9'	mRNA	-0.242173	0.000159056
224903	'Safb'	mRNA	-0.142894	0.0475001
225341	'Lims2'	mRNA	-0.507582	0.000463998
226180	'Ina'	mRNA	-0.235441	0.00422818
22680	'Zfp207'	mRNA	-0.227408	0.00209551
22682	'Zfand5'	mRNA	0.177453	0.00926476
226830	'Smyd2'	mRNA	0.261554	0.0109739
22704	'Zfp46'	mRNA	0.402542	0.00117105
227059	'Slc39a10'	mRNA	-0.17369	0.00195166
227731	'Slc25a25'	mRNA	-0.277728	0.0176872
227733	'Pip5kl1'	mRNA	0.526572	0.00948166
228852	'Ppp1r16b'	mRNA	-0.226676	2.10362e-05
228869	'Ncoa5'	mRNA	-0.195953	0.042936
228942	'Cbln4'	mRNA	-0.597228	0.00212258
229898	'Gbp5'	mRNA	2.57476	0.00017092
229900	'Gbp7'	mRNA	1.3598	0.0161181
230379	'Acer2'	mRNA	0.81994	0.000550978
230779	'Serinc2'	mRNA	-0.751837	1.95149e-08
230796	'Wdtc1'	mRNA	-0.175393	0.0134714
231605	'Galnt9'	mRNA	-0.31838	0.00876846
233033	'Samd4b'	mRNA	-0.31334	1.17029e-08
233115	'Dpy19l3'	mRNA	-0.203812	0.0389705
233489	'Picalm'	mRNA	-0.153733	0.0019892
233908	'Fus'	mRNA	0.165855	0.0149844
234311	'Ddx60'	mRNA	1.1165	0.0201653
234542	'Rtbdn'	mRNA	0.860268	0.0257116
234725	'Zfp612'	mRNA	0.248597	0.0489379
234734	'Aars'	mRNA	-0.148866	0.0131095
234878	'Map3k21'	mRNA	0.818714	0.0140338
235283	'Gramd1b'	mRNA	-0.115401	0.00734707
235344	'Sik2'	mRNA	-0.362812	1.84104e-05
235402	'Lingo1'	mRNA	-0.164998	0.0115802
235497	'Leo1'	mRNA	-0.328704	0.00595166
236573	'Gbp9'	mRNA	1.80003	1.4437e-08
237926	'Rsad1'	mRNA	0.328496	0.0222412
237979	'Sdk2'	mRNA	0.277646	0.0170248
238055	'Apob'	mRNA	-2.86433	0.0345397
238330	'Irf2bpl'	mRNA	-0.299387	4.45385e-07
23874	'Farsb'	mRNA	-0.212893	0.0439137
239102	'Zfhx2'	mRNA	-0.226662	0.00011862
23936	'Lynx1'	mRNA	0.15571	0.000256422
23969	'Pacsin1'	mRNA	-0.108824	0.0133191
23984	'Pde10a'	mRNA	-0.245713	0.011138
24001	'Tiam2'	mRNA	-0.204324	0.0134048
240025	'Dact2'	mRNA	0.369242	0.000652261
240119	'St6gal2'	mRNA	0.280343	0.01088
240327	'Gm4951'	mRNA	1.43046	0.00445472
240332	'Slc6a7'	mRNA	0.247765	0.0379042
24064	'Spry2'	mRNA	-0.285879	0.000117294
24066	'Spry4'	mRNA	-0.727834	1.58027e-08
240672	'Dusp5'	mRNA	-0.670094	0.00149072
240753	'Plekha6'	mRNA	0.188393	0.00180749
24109	'Ubl3'	mRNA	-0.122385	0.0413277
241770	'Rims4'	mRNA	-0.224809	0.00744338
242481	'Palm2'	mRNA	-0.361863	0.00808036
242667	'Dlgap3'	mRNA	-0.2089	0.0146812
243510	'Ccdc142'	mRNA	0.433438	0.0197496
243548	'Prickle2'	mRNA	-0.241106	0.00900203
243780	'Dennd11'	mRNA	-0.186141	0.0494618
244418	'Prag1'	mRNA	-0.279159	0.00490488
245269	'Nim1k'	mRNA	0.275815	0.0287187
246728	'Oas2'	mRNA	1.05239	0.0201244
258571	'Olfr1033'	mRNA	-0.906232	0.029913
260302	'Gga3'	mRNA	-0.193628	0.00163686
26441	'Psma4'	mRNA	0.211576	0.0176872
26556	'Homer1'	mRNA	-0.368657	1.98451e-09
268390	'Ahsa2'	mRNA	-0.253299	0.0178236
268980	'Strn'	mRNA	-0.20756	0.0325827
269233	'Fam171a1'	mRNA	-0.182973	0.0137642
269295	'Rtn4rl2'	mRNA	-0.228696	0.0317616
269589	'Sytl1'	mRNA	0.916117	0.0134525
269593	'Luzp1'	mRNA	-0.148382	0.0405159
269610	'Chd5'	mRNA	-0.137794	0.00487818
269713	'Clip2'	mRNA	-0.201668	4.10162e-05
269951	'Idh2'	mRNA	0.291611	0.0174808
27053	'Asns'	mRNA	-0.256926	0.000640858
271127	'Adamts16'	mRNA	0.652571	0.0169592
27261	'Dok3'	mRNA	-0.685793	4.25552e-05
27267	'Cars'	mRNA	-0.343185	0.00282277
27387	'Sh2d3c'	mRNA	0.387957	0.0197496
29863	'Pde7b'	mRNA	-0.256233	0.0029087
319317	'Snhg11'	mRNA	0.217204	6.67021e-05
319520	'Dusp4'	mRNA	-0.733891	9.10339e-07
320111	'Prr18'	mRNA	-0.331089	0.0332796
320878	'Mical2'	mRNA	-0.230916	0.00291674
320916	'Wscd2'	mRNA	-0.256217	0.00250525
328232	'Gfod1'	mRNA	-0.331363	2.87486e-09
328561	'Apol10b'	mRNA	2.51673	0.00482584
328643	'Vwa5b2'	mRNA	0.226777	0.0480691
329416	'Nostrin'	mRNA	-0.684289	0.0074138
329470	'Accs'	mRNA	0.5625	0.0424818
329502	'Pla2g4e'	mRNA	0.704586	0.0086428
329934	'Foxo6'	mRNA	-0.28894	0.0313306
330361	'Gcfc2'	mRNA	0.545109	0.0191614
330401	'Tmcc1'	mRNA	-0.144219	0.0429589
338521	'Fa2h'	mRNA	-0.284787	0.0220948
353172	'Gars'	mRNA	-0.152995	0.0379065
381022	'Kmt2d'	mRNA	-0.162495	0.0317575
381157	'Greb1l'	mRNA	0.355912	0.0430557
381511	'Pdp1'	mRNA	-0.480993	9.37176e-12
381677	'Vgf'	mRNA	-0.418869	2.11459e-06
382018	'Unc13a'	mRNA	-0.146738	0.0354825
383787	'Ankrd63'	mRNA	-0.328447	0.00925691
384783	'Irs2'	mRNA	-0.492993	0.000461094
387609	'Zhx2'	mRNA	-0.380822	0.0136913
432582	'Ccdc92b'	mRNA	-0.199202	0.0252534
432731	'Zscan26'	mRNA	-0.162893	0.00775086
433693	'Akirin2'	mRNA	-0.179051	0.0425492
434341	'Nlrc5'	mRNA	1.61715	0.000556298
50754	'Fbxw7'	mRNA	0.170023	0.0287187
50782	'Rgs11'	mRNA	0.320169	0.000487477
50849	'Rnf10'	mRNA	-0.181484	4.10162e-05
50914	'Olig1'	mRNA	-0.261886	0.000339275
50926	'Hnrnpdl'	mRNA	0.286089	2.28675e-09
51800	'Bok'	mRNA	-0.35089	8.27246e-05
51902	'Rnf24'	mRNA	-0.197416	0.0199825
52065	'Mfhas1'	mRNA	-0.193095	0.0287876
52668	'Ifi27'	mRNA	0.491782	0.0108498
52850	'Sgsm1'	mRNA	-0.308556	9.46138e-05
53325	'Banp'	mRNA	-0.420324	1.63825e-05
53376	'Usp2'	mRNA	0.401639	3.07572e-05
53607	'Snrpa'	mRNA	-0.193631	0.0183677
53872	'Caprin1'	mRNA	-0.270519	0.000754091
53970	'Rfx5'	mRNA	0.299799	0.00342162
54123	'Irf7'	mRNA	1.11182	0.000352426
54198	'Snx3'	mRNA	-0.185732	0.0053432
54376	'Cacng3'	mRNA	-0.1952	0.00948708
54377	'Cacng4'	mRNA	-0.229815	0.00849892
54396	'Irgm2'	mRNA	1.82003	0.0117444
545370	'Hmcn1'	mRNA	-0.705489	0.029913
547253	'Parp14'	mRNA	0.942858	0.0224389
55935	'Fnbp4'	mRNA	0.232881	0.00535929
55979	'Agpat1'	mRNA	-0.109127	0.0447618
56045	'Samhd1'	mRNA	0.639039	0.0020974
56085	'Ubqln1'	mRNA	-0.142169	0.0132397
56086	'Set'	mRNA	-0.162224	0.00470726
56323	'Dnajb5'	mRNA	-0.556573	4.72995e-25
56351	'Ptges3'	mRNA	-0.259409	0.0169592
56374	'Tmem59'	mRNA	-0.891903	3.34488e-59
56381	'Spen'	mRNA	-0.174821	0.0146812
56405	'Dusp14'	mRNA	-0.557057	1.82352e-08
56409	'Nudt3'	mRNA	-0.304582	4.90101e-14
56417	'Adar'	mRNA	-0.219995	5.43652e-06
56434	'Tspan3'	mRNA	0.117204	0.0131095
56445	'Dnaja2'	mRNA	-0.237637	0.00501731
56454	'Aldh18a1'	mRNA	-0.361914	0.00212258
56508	'Rapgef4'	mRNA	-0.293682	3.14161e-07
56632	'Sphk2'	mRNA	-0.295042	0.00244476
56736	'Rnf14'	mRNA	-0.165923	0.0174808
56846	'Necab3'	mRNA	0.228831	0.00608372
57423	'Atp5j2'	mRNA	0.136949	0.0289138
574402	'Gpr17'	mRNA	-0.521183	2.19649e-08
57778	'Fmnl1'	mRNA	-0.384026	3.82684e-10
57810	'Cdon'	mRNA	0.351892	0.0260117
58175	'Rgs20'	mRNA	-0.265132	0.00115386
58203	'Zbp1'	mRNA	1.90903	0.000412296
58234	'Shank3'	mRNA	-0.25564	8.27246e-05
58235	'Nectin1'	mRNA	-0.273975	0.00342162
58996	'Arhgap23'	mRNA	-0.19483	0.00080824
59012	'Moxd1'	mRNA	-0.414856	0.030055
59021	'Rab2a'	mRNA	0.142228	0.00948166
59043	'Wsb2'	mRNA	-0.135301	0.0296421
59069	'Tpm3'	mRNA	-0.13563	0.00971863
59090	'Midn'	mRNA	-0.392195	1.71245e-06
60440	'Iigp1'	mRNA	2.56275	8.48954e-05
60533	'Cd274'	mRNA	1.82408	0.0030538
620246	'Gpr52'	mRNA	-0.342203	0.0198057
620592	'Tmem28'	mRNA	-0.287629	0.0176128
620631	'Ttc30a2'	mRNA	-4.82832	0.0216311
620913	'Gm12185'	mRNA	1.75176	0.0224389
625638	'Fam43b'	mRNA	-0.487827	2.63982e-09
628147	'Gm2004'	mRNA	-0.524733	0.00648617
628308	'Zfp970'	mRNA	-0.270236	0.000550978
631323	'Gm12250'	mRNA	2.53043	8.27246e-05
64144	'Mllt1'	mRNA	-0.256575	6.27225e-06
64209	'Herpud1'	mRNA	-0.202662	0.04841
64378	'Gpr88'	mRNA	-0.382189	1.82793e-06
66105	'Ube2d3'	mRNA	-0.25353	3.21015e-11
66109	'Tspan13'	mRNA	-0.266694	0.000141004
66435	'Uggt2'	mRNA	0.247915	0.0238883
665113	'Tnik'	mRNA	0.246305	4.08517e-06
665578	'Gm7697'	mRNA	0.577179	0.00923732
66587	'Fastk'	mRNA	0.147211	0.0449313
66673	'Sorcs3'	mRNA	-0.195322	0.0477783
66705	'Dnase1l2'	mRNA	-0.667742	0.00377954
66864	'Clec14a'	mRNA	0.86846	0.00288755
66882	'Bzw1'	mRNA	-0.144646	0.0144706
66917	'Chordc1'	mRNA	-0.494943	1.93417e-05
67095	'Trak1'	mRNA	-0.134924	0.0292838
67123	'Ubap1'	mRNA	-0.227159	0.0235588
67168	'Lpar6'	mRNA	0.558237	0.0420076
67252	'Cap2'	mRNA	-0.192051	0.000412296
67270	'Mrpl42'	mRNA	-0.253284	0.0189376
67434	'Ankrd33b'	mRNA	-0.254496	0.000553278
67468	'Mmd'	mRNA	-0.216439	0.000637734
67586	'Ubxn11'	mRNA	0.400021	0.00186855
67603	'Dusp6'	mRNA	-0.50215	0.00574926
67727	'Stx17'	mRNA	0.269704	0.0176872
67775	'Rtp4'	mRNA	1.07227	6.27892e-05
677884	'Pakap'	mRNA	0.825049	0.0259208
67921	'Ube2f'	mRNA	-0.306807	0.00212258
67923	'Eloc'	mRNA	-0.19528	0.031381
67956	'Kmt5a'	mRNA	-0.288507	9.04301e-05
68149	'Otub2'	mRNA	-0.369387	0.00364721
68184	'Denr'	mRNA	0.19298	0.0405349
68292	'Stt3b'	mRNA	-0.205943	0.0110285
68310	'Zmym1'	mRNA	-0.518088	0.000202126
68365	'Rab14'	mRNA	-0.21714	2.10138e-06
68507	'Ppfia4'	mRNA	0.259991	4.3558e-06
68524	'Wipf2'	mRNA	-0.190244	0.0182305
68617	'Mtcl1'	mRNA	-0.239107	0.0161261
68667	'Trpm4'	mRNA	0.369254	0.0266751
68693	'Hnrnpul2'	mRNA	-0.158669	0.0287187
68713	'Ifitm1'	mRNA	0.798539	0.0397053
68724	'Arl8a'	mRNA	0.164827	0.0204789
68725	'1110032F04Rik'	mRNA	0.352059	0.0142854
68728	'Trp53inp2'	mRNA	-0.237765	2.91091e-05
68911	'Pygo2'	mRNA	-0.185791	0.0298634
68977	'Haghl'	mRNA	0.272282	0.00546416
68988	'Prpf31'	mRNA	0.269745	0.0389705
69065	'Chac1'	mRNA	-0.749388	2.91091e-05
69146	'Gsdmd'	mRNA	0.66446	0.0430867
69219	'Ddah1'	mRNA	-0.250281	0.0447661
69440	'Dennd6b'	mRNA	0.259932	0.0240366
69499	'Tsr2'	mRNA	0.285702	0.000196525
69683	'Emc10'	mRNA	-0.164504	0.0368297
69780	'Smap2'	mRNA	-0.131518	0.00556131
69908	'Rab3b'	mRNA	-0.17461	0.0203257
70025	'Acot7'	mRNA	-0.149384	0.0160819
70223	'Nars'	mRNA	-0.169607	0.00202835
70827	'Trak2'	mRNA	-0.190893	0.000358653
71091	'Cdkl1'	mRNA	0.299201	0.0423836
71514	'Sfpq'	mRNA	-0.275948	8.28581e-06
71710	'Lrrcc1'	mRNA	0.382826	0.0181328
71755	'Dhdh'	mRNA	0.386366	0.005023
71853	'Pdia6'	mRNA	-0.283488	0.0197496
71978	'Ppp2r2a'	mRNA	-0.224558	0.00245144
72145	'Wdfy3'	mRNA	-0.154832	0.0074138
72168	'Aifm3'	mRNA	0.184374	0.0489379
72205	'Eml2'	mRNA	0.262598	0.00290271
72330	'Klhl40'	mRNA	0.70207	0.0137642
72397	'Rbm12b1'	mRNA	-0.329532	0.0317616
72480	'Tspyl4'	mRNA	-0.23532	0.000490499
73737	'1110008P14Rik'	mRNA	0.153317	0.00239746
73825	'Ppp1r21'	mRNA	-0.167453	0.0135289
74026	'Msl1'	mRNA	-0.131026	0.0136491
74094	'Tjap1'	mRNA	-0.290501	0.0174808
74126	'Syvn1'	mRNA	-0.184293	0.00275188
74132	'Rnf6'	mRNA	-0.251595	0.00493935
74153	'Uba7'	mRNA	1.06546	0.000269144
74178	'Stk40'	mRNA	-0.368086	0.0139478
74342	'Lrrtm1'	mRNA	-0.345783	0.00384468
74519	'Cyp2j9'	mRNA	-0.884279	9.99202e-11
74558	'Gvin1'	mRNA	1.47339	3.61057e-08
75764	'Slx1b'	mRNA	0.298253	0.0133191
76161	'Lamp5'	mRNA	-0.14853	0.00732731
76273	'Ndfip2'	mRNA	-0.16512	0.0312591
76295	'Atp11b'	mRNA	0.297089	0.00202069
76441	'Daam2'	mRNA	-0.213466	0.00212258
76901	'Jade2'	mRNA	-0.199618	0.0287187
76905	'Lrg1'	mRNA	1.16977	0.00275188
76933	'Ifi27l2a'	mRNA	1.12531	0.000461094
76960	'Bcas1'	mRNA	-0.270301	0.005023
76980	'Ube2ql1'	mRNA	-0.191329	1.30123e-05
77220	'Tmem200a'	mRNA	-0.424437	0.0290055
77521	'Mtus2'	mRNA	-0.302452	0.000236442
77767	'Ermn'	mRNA	-0.342907	0.00259235
77976	'Nuak1'	mRNA	-0.223034	0.0136024
78100	'Msantd4'	mRNA	-0.23351	0.0430557
78658	'Ncapd3'	mRNA	0.257234	0.0369694
78672	'9530057J20Rik'	mRNA	0.507327	4.49313e-07
78754	'Galnt15'	mRNA	0.740976	0.0172579
78779	'Spata2l'	mRNA	-0.272974	0.0463225
78832	'Cacul1'	mRNA	-0.228792	0.0049271
78889	'Wsb1'	mRNA	0.210154	0.0473712
80889	'Tlnrd1'	mRNA	-0.398736	3.9134e-06
80911	'Acox3'	mRNA	0.246213	0.0195733
81489	'Dnajb1'	mRNA	-0.515259	1.00367e-08
83431	'Ndel1'	mRNA	-0.209184	0.00122794
83669	'Wdr6'	mRNA	0.251313	0.012848
85030	'Tnfrsf25'	mRNA	-0.908544	0.000235986
93694	'Clec2d'	mRNA	0.740874	0.0178236
93708	'Pcdhgc5'	mRNA	-0.161582	0.00115386
93747	'Echs1'	mRNA	0.215649	0.0453222
94047	'Tmem121b'	mRNA	-0.185296	0.0176872
94090	'Trim9'	mRNA	-0.235385	5.53486e-05
94232	'Ubqln4'	mRNA	-0.191671	0.00259235
94242	'Tinagl1'	mRNA	-0.497516	0.000958453
94284	'Ugt1a6a'	mRNA	0.864191	0.0491216
97863	'Fam8a1'	mRNA	-0.225017	0.00275188
98238	'Lrrc59'	mRNA	-0.181567	0.00235967
99326	'Garnl3'	mRNA	0.211525	0.0290614
99696	'Ankrd50'	mRNA	-0.257204	0.00127529

## Sheet: Tables S4
Supplementary Table 4. DEGs shared by PS19 vs WT and PS19;59+/- vs PS19
Gene ID	Gene Symbol	Type	log2 (PS19_TMEM59 / PS19)	Qvalue (PS19_TMEM59 / PS19)	log2 (PS19 / WT)	Qvalue (PS19 / WT)
11815	'Apod'	mRNA	0.364481	0.0134714	0.628981	2.26321e-19
11989	'Slc7a3'	mRNA	-0.716083	0.000289593	0.539874	0.00895992
12304	'Pdia4'	mRNA	-0.38721	6.39468e-06	0.423965	0.0127385
12317	'Calr'	mRNA	-0.252071	0.0178236	0.204568	3.23681e-05
12325	'Camk2g'	mRNA	0.185833	0.0179196	-0.138986	0.0122882
12549	'Arhgap31'	mRNA	-0.24467	0.0192832	0.377617	0.00017475
12628	'Cfh'	mRNA	0.475859	0.00491084	0.344783	0.0101166
12854	'Cort'	mRNA	-0.727471	0.00445472	0.799317	7.53613e-05
13121	'Cyp51'	mRNA	-0.381055	0.00505581	-0.225643	0.011338
13193	'Dcx'	mRNA	0.365956	0.0084477	-0.367113	0.0444946
13349	'Ackr1'	mRNA	1.12691	0.00259235	1.23761	0.0183939
14228	'Fkbp4'	mRNA	-0.260024	0.000184458	0.200927	0.0188697
14469	'Gbp2'	mRNA	2.12329	0.0149844	0.781886	0.00696048
14588	'Gfra4'	mRNA	0.246431	0.0218437	-0.193211	0.0312673
15040	'H2-T23'	mRNA	0.649897	0.00701728	0.405304	0.0211212
15374	'Jpt1'	mRNA	0.202105	0.00860376	-0.252122	0.00444625
15481	'Hspa8'	mRNA	-0.297387	1.39032e-06	0.128128	0.0326194
15511	'Hspa1b'	mRNA	-0.988071	3.38018e-21	0.611876	3.80495e-09
15957	'Ifit1'	mRNA	1.009	0.00617259	1.37843	5.25716e-06
16145	'Igtp'	mRNA	2.09621	0.00743235	0.483735	0.0437039
17069	'Ly6e'	mRNA	0.241144	0.0136139	0.146322	0.0192403
17196	'Mbp'	mRNA	-0.236661	0.0317575	0.443448	7.53576e-25
17313	'Mgp'	mRNA	0.470009	0.00608354	0.438093	0.00687609
17750	'Mt2'	mRNA	0.362991	0.00523334	0.803924	1.62626e-08
17768	'Mthfd2'	mRNA	-0.593608	0.00225277	0.650916	0.00340667
17988	'Ndrg1'	mRNA	-0.228438	0.00111954	0.376321	2.23255e-13
18111	'Nnat'	mRNA	-0.196963	0.00534921	0.132652	0.00546341
18132	'Notch4'	mRNA	-0.452051	0.00259235	0.704241	9.0491e-06
18823	'Plp1'	mRNA	-0.339517	8.59413e-06	0.283162	2.37447e-24
19017	'Ppargc1a'	mRNA	0.311834	3.58324e-06	-0.199621	0.0165691
19073	'Srgn'	mRNA	0.423582	0.0317728	0.607826	0.000136842
19708	'Dpf2'	mRNA	-0.194613	0.00640738	0.194622	0.0323473
19730	'Ralgds'	mRNA	-0.172068	0.0453222	0.166212	0.0141558
20384	'Srsf5'	mRNA	0.247289	6.19844e-07	-0.134767	0.0277703
20630	'Snrpc'	mRNA	-0.343576	0.000538752	0.300302	0.0188144
20692	'Sparc'	mRNA	0.245777	0.00423923	0.267106	0.00075551
20788	'Srebf2'	mRNA	-0.184061	0.0123081	-0.116293	0.00355406
20867	'Stip1'	mRNA	-0.294324	1.39032e-06	0.158719	0.0319655
21354	'Tap1'	mRNA	1.25463	0.0458981	0.835353	0.00598223
22027	'Hsp90b1'	mRNA	-0.255581	0.0146715	0.176249	0.0139995
22360	'Nrsn1'	mRNA	0.146943	0.0218437	-0.200428	2.24847e-05
22704	'Zfp46'	mRNA	0.402542	0.00117105	-0.321996	0.036054
27267	'Cars'	mRNA	-0.343185	0.00282277	0.335441	0.00259885
50914	'Olig1'	mRNA	-0.261886	0.000339275	0.366879	1.17667e-15
50926	'Hnrnpdl'	mRNA	0.286089	2.28675e-09	-0.169404	0.00149285
51800	'Bok'	mRNA	-0.35089	8.27246e-05	0.268724	0.0112406
52668	'Ifi27'	mRNA	0.491782	0.0108498	0.50468	0.00190352
53607	'Snrpa'	mRNA	-0.193631	0.0183677	0.192185	0.00455074
54123	'Irf7'	mRNA	1.11182	0.000352426	1.39336	1.42353e-08
56351	'Ptges3'	mRNA	-0.259409	0.0169592	0.226541	0.00944135
56409	'Nudt3'	mRNA	-0.304582	4.90101e-14	0.245477	0.000783771
57810	'Cdon'	mRNA	0.351892	0.0260117	-0.503952	0.00100136
58175	'Rgs20'	mRNA	-0.265132	0.00115386	0.224869	0.00877196
58203	'Zbp1'	mRNA	1.90903	0.000412296	2.27916	0.000767136
58996	'Arhgap23'	mRNA	-0.19483	0.00080824	0.143925	0.00996754
59021	'Rab2a'	mRNA	0.142228	0.00948166	-0.166763	0.00161512
60440	'Iigp1'	mRNA	2.56275	8.48954e-05	0.9386	0.0127887
64209	'Herpud1'	mRNA	-0.202662	0.04841	0.295042	0.00125604
66105	'Ube2d3'	mRNA	-0.25353	3.21015e-11	0.170755	0.00576527
66435	'Uggt2'	mRNA	0.247915	0.0238883	-0.263955	0.00901871
66917	'Chordc1'	mRNA	-0.494943	1.93417e-05	0.326916	0.0188697
67270	'Mrpl42'	mRNA	-0.253284	0.0189376	0.25785	0.00323637
67775	'Rtp4'	mRNA	1.07227	6.27892e-05	1.08084	1.9517e-05
68728	'Trp53inp2'	mRNA	-0.237765	2.91091e-05	0.261795	3.79988e-07
69065	'Chac1'	mRNA	-0.749388	2.91091e-05	0.647773	0.01942
69219	'Ddah1'	mRNA	-0.250281	0.0447661	0.193151	0.00513808
69499	'Tsr2'	mRNA	0.285702	0.000196525	-0.277022	0.00108972
69683	'Emc10'	mRNA	-0.164504	0.0368297	0.175855	0.000474866
70223	'Nars'	mRNA	-0.169607	0.00202835	0.14555	0.0228858
71091	'Cdkl1'	mRNA	0.299201	0.0423836	-0.297122	0.0387712
74094	'Tjap1'	mRNA	-0.290501	0.0174808	0.248152	0.0139327
74126	'Syvn1'	mRNA	-0.184293	0.00275188	0.163801	0.018224
74558	'Gvin1'	mRNA	1.47339	3.61057e-08	1.32588	1.33633e-07
76161	'Lamp5'	mRNA	-0.14853	0.00732731	0.160664	0.0404711
76295	'Atp11b'	mRNA	0.297089	0.00202069	-0.247789	0.000541458
76441	'Daam2'	mRNA	-0.213466	0.00212258	0.431465	4.74466e-13
76905	'Lrg1'	mRNA	1.16977	0.00275188	0.84889	0.00267367
76933	'Ifi27l2a'	mRNA	1.12531	0.000461094	2.21268	1.17815e-06
76960	'Bcas1'	mRNA	-0.270301	0.005023	0.511345	4.04156e-14
77767	'Ermn'	mRNA	-0.342907	0.00259235	0.346781	4.05774e-09
78754	'Galnt15'	mRNA	0.740976	0.0172579	1.01514	4.9354e-05
83669	'Wdr6'	mRNA	0.251313	0.012848	-0.322327	0.0025666
94242	'Tinagl1'	mRNA	-0.497516	0.000958453	0.66717	7.99274e-05
104175	'Sbk1'	mRNA	-0.420019	4.57647e-21	0.203324	0.0208468
107271	'Yars'	mRNA	-0.21443	0.00213033	0.214846	0.00391112
107503	'Atf5'	mRNA	-0.385804	0.000373793	0.571243	2.9928e-05
108068	'Grm2'	mRNA	0.286089	0.000550978	-0.327237	6.46399e-05
108960	'Irak2'	mRNA	-0.363537	0.0049271	0.303853	0.011338
109284	'R3hdm4'	mRNA	0.215228	0.00448271	-0.234725	6.97108e-05
109349	'Fam163b'	mRNA	0.188542	0.0469433	-0.221646	3.45379e-05
110454	'Ly6a'	mRNA	1.31822	0.0224266	0.59932	0.000850202
112405	'Egln1'	mRNA	-0.180583	0.00259235	0.125811	0.0422212
171508	'Creld1'	mRNA	-0.18378	0.0318433	0.164362	0.00731849
193740	'Hspa1a'	mRNA	-0.48989	4.39148e-08	0.42527	5.15376e-06
210162	'Zkscan2'	mRNA	0.53065	7.31213e-11	-0.317232	0.0153479
210622	'Pamr1'	mRNA	0.391708	0.00259235	-0.320908	0.00451312
213006	'Mfsd4a'	mRNA	0.36554	0.000712174	-0.276744	0.0100304
214230	'Pak6'	mRNA	0.249818	0.00948166	-0.306001	5.39281e-05
216963	'Git1'	mRNA	-0.277421	0.00162275	0.176062	0.0255904
218333	'Ice1'	mRNA	0.16618	0.0459866	-0.198587	0.00141276
224454	'Zdhhc14'	mRNA	-0.242306	0.0204597	0.2302	0.0213611
225341	'Lims2'	mRNA	-0.507582	0.000463998	0.49915	0.000714054
228852	'Ppp1r16b'	mRNA	-0.226676	2.10362e-05	0.199421	0.0011544
228942	'Cbln4'	mRNA	-0.597228	0.00212258	0.551729	7.23657e-05
229898	'Gbp5'	mRNA	2.57476	0.00017092	0.7693	0.0352776
231605	'Galnt9'	mRNA	-0.31838	0.00876846	0.261173	0.0278036
233033	'Samd4b'	mRNA	-0.31334	1.17029e-08	0.192696	0.0226709
233489	'Picalm'	mRNA	-0.153733	0.0019892	0.173522	0.000367749
234311	'Ddx60'	mRNA	1.1165	0.0201653	1.22037	0.00393291
234734	'Aars'	mRNA	-0.148866	0.0131095	0.143003	0.0161958
240025	'Dact2'	mRNA	0.369242	0.000652261	-0.284392	0.0382977
240327	'Gm4951'	mRNA	1.43046	0.00445472	1.34077	0.00817735
240332	'Slc6a7'	mRNA	0.247765	0.0379042	-0.29512	5.34809e-05
240672	'Dusp5'	mRNA	-0.670094	0.00149072	0.357791	0.0302746
240753	'Plekha6'	mRNA	0.188393	0.00180749	-0.156721	0.00246397
246728	'Oas2'	mRNA	1.05239	0.0201244	1.11282	0.00739947
258571	'Olfr1033'	mRNA	-0.906232	0.029913	1.1914	0.0139972
319317	'Snhg11'	mRNA	0.217204	6.67021e-05	-0.103051	0.0111893
328643	'Vwa5b2'	mRNA	0.226777	0.0480691	-0.175912	0.0176673
329416	'Nostrin'	mRNA	-0.684289	0.0074138	1.2371	1.81149e-10
329934	'Foxo6'	mRNA	-0.28894	0.0313306	-0.318626	0.00251814
338521	'Fa2h'	mRNA	-0.284787	0.0220948	0.305377	2.76823e-06
381157	'Greb1l'	mRNA	0.355912	0.0430557	-0.376684	0.0436507
381677	'Vgf'	mRNA	-0.418869	2.11459e-06	0.342472	1.69236e-06
434341	'Nlrc5'	mRNA	1.61715	0.000556298	0.926664	0.0278211
547253	'Parp14'	mRNA	0.942858	0.0224389	0.713887	0.0257065
665113	'Tnik'	mRNA	0.246305	4.08517e-06	-0.208773	0.00411476
100126824	'Sco2'	mRNA	-0.429454	0.0255735	0.445912	0.00280537
115490111	'Gm52768'	mRNA	-0.512786	0.0144706	0.707067	0.0025666

## Sheet: Tables S5
Supplementary Table 5. DEGs with a same change direction between the PS19 vs WT group and the PS19;59+/- vs PS19 group
Gene ID	Gene Symbol	Type	log2 (PS19_TMEM59 / PS19)	Qvalue (PS19_TMEM59 / PS19)	log2 (PS19 / WT)	Qvalue (PS19 / WT)
11815	'Apod'	mRNA	0.364481	0.0134714	0.628981	2.26321e-19
12628	'Cfh'	mRNA	0.475859	0.00491084	0.344783	0.0101166
13121	'Cyp51'	mRNA	-0.381055	0.00505581	-0.225643	0.011338
13349	'Ackr1'	mRNA	1.12691	0.00259235	1.23761	0.0183939
14469	'Gbp2'	mRNA	2.12329	0.0149844	0.781886	0.00696048
15040	'H2-T23'	mRNA	0.649897	0.00701728	0.405304	0.0211212
15957	'Ifit1'	mRNA	1.009	0.00617259	1.37843	5.25716e-06
16145	'Igtp'	mRNA	2.09621	0.00743235	0.483735	0.0437039
17069	'Ly6e'	mRNA	0.241144	0.0136139	0.146322	0.0192403
17313	'Mgp'	mRNA	0.470009	0.00608354	0.438093	0.00687609
17750	'Mt2'	mRNA	0.362991	0.00523334	0.803924	1.62626e-08
19073	'Srgn'	mRNA	0.423582	0.0317728	0.607826	0.000136842
20692	'Sparc'	mRNA	0.245777	0.00423923	0.267106	0.00075551
20788	'Srebf2'	mRNA	-0.184061	0.0123081	-0.116293	0.00355406
21354	'Tap1'	mRNA	1.25463	0.0458981	0.835353	0.00598223
52668	'Ifi27'	mRNA	0.491782	0.0108498	0.50468	0.00190352
54123	'Irf7'	mRNA	1.11182	0.000352426	1.39336	1.42353e-08
58203	'Zbp1'	mRNA	1.90903	0.000412296	2.27916	0.000767136
60440	'Iigp1'	mRNA	2.56275	8.48954e-05	0.9386	0.0127887
67775	'Rtp4'	mRNA	1.07227	6.27892e-05	1.08084	1.9517e-05
74558	'Gvin1'	mRNA	1.47339	3.61057e-08	1.32588	1.33633e-07
76905	'Lrg1'	mRNA	1.16977	0.00275188	0.84889	0.00267367
76933	'Ifi27l2a'	mRNA	1.12531	0.000461094	2.21268	1.17815e-06
78754	'Galnt15'	mRNA	0.740976	0.0172579	1.01514	4.9354e-05
110454	'Ly6a'	mRNA	1.31822	0.0224266	0.59932	0.000850202
229898	'Gbp5'	mRNA	2.57476	0.00017092	0.7693	0.0352776
234311	'Ddx60'	mRNA	1.1165	0.0201653	1.22037	0.00393291
240327	'Gm4951'	mRNA	1.43046	0.00445472	1.34077	0.00817735
246728	'Oas2'	mRNA	1.05239	0.0201244	1.11282	0.00739947
329934	'Foxo6'	mRNA	-0.28894	0.0313306	-0.318626	0.00251814
434341	'Nlrc5'	mRNA	1.61715	0.000556298	0.926664	0.0278211
547253	'Parp14'	mRNA	0.942858	0.0224389	0.713887	0.0257065

## Sheet: Tables S6
Supplementary Table 6. DEGs with different change directions between the PS19 vs WT group and the PS19;59+/- vs PS19 group
Gene ID	Gene Symbol	Type	log2 (PS19_TMEM59 / PS19)	Qvalue (PS19_TMEM59 / PS19)	log2 (PS19 / WT)	Qvalue (PS19 / WT)
11989	'Slc7a3'	mRNA	-0.716083	0.000289593	0.539874	0.00895992
12304	'Pdia4'	mRNA	-0.38721	6.39468e-06	0.423965	0.0127385
12317	'Calr'	mRNA	-0.252071	0.0178236	0.204568	3.23681e-05
12325	'Camk2g'	mRNA	0.185833	0.0179196	-0.138986	0.0122882
12549	'Arhgap31'	mRNA	-0.24467	0.0192832	0.377617	0.00017475
12854	'Cort'	mRNA	-0.727471	0.00445472	0.799317	7.53613e-05
13193	'Dcx'	mRNA	0.365956	0.0084477	-0.367113	0.0444946
14228	'Fkbp4'	mRNA	-0.260024	0.000184458	0.200927	0.0188697
14588	'Gfra4'	mRNA	0.246431	0.0218437	-0.193211	0.0312673
15374	'Jpt1'	mRNA	0.202105	0.00860376	-0.252122	0.00444625
15481	'Hspa8'	mRNA	-0.297387	1.39032e-06	0.128128	0.0326194
15511	'Hspa1b'	mRNA	-0.988071	3.38018e-21	0.611876	3.80495e-09
17196	'Mbp'	mRNA	-0.236661	0.0317575	0.443448	7.53576e-25
17768	'Mthfd2'	mRNA	-0.593608	0.00225277	0.650916	0.00340667
17988	'Ndrg1'	mRNA	-0.228438	0.00111954	0.376321	2.23255e-13
18111	'Nnat'	mRNA	-0.196963	0.00534921	0.132652	0.00546341
18132	'Notch4'	mRNA	-0.452051	0.00259235	0.704241	9.0491e-06
18823	'Plp1'	mRNA	-0.339517	8.59413e-06	0.283162	2.37447e-24
19017	'Ppargc1a'	mRNA	0.311834	3.58324e-06	-0.199621	0.0165691
19708	'Dpf2'	mRNA	-0.194613	0.00640738	0.194622	0.0323473
19730	'Ralgds'	mRNA	-0.172068	0.0453222	0.166212	0.0141558
20384	'Srsf5'	mRNA	0.247289	6.19844e-07	-0.134767	0.0277703
20630	'Snrpc'	mRNA	-0.343576	0.000538752	0.300302	0.0188144
20867	'Stip1'	mRNA	-0.294324	1.39032e-06	0.158719	0.0319655
22027	'Hsp90b1'	mRNA	-0.255581	0.0146715	0.176249	0.0139995
22360	'Nrsn1'	mRNA	0.146943	0.0218437	-0.200428	2.24847e-05
22704	'Zfp46'	mRNA	0.402542	0.00117105	-0.321996	0.036054
27267	'Cars'	mRNA	-0.343185	0.00282277	0.335441	0.00259885
50914	'Olig1'	mRNA	-0.261886	0.000339275	0.366879	1.17667e-15
50926	'Hnrnpdl'	mRNA	0.286089	2.28675e-09	-0.169404	0.00149285
51800	'Bok'	mRNA	-0.35089	8.27246e-05	0.268724	0.0112406
53607	'Snrpa'	mRNA	-0.193631	0.0183677	0.192185	0.00455074
56351	'Ptges3'	mRNA	-0.259409	0.0169592	0.226541	0.00944135
56409	'Nudt3'	mRNA	-0.304582	4.90101e-14	0.245477	0.000783771
57810	'Cdon'	mRNA	0.351892	0.0260117	-0.503952	0.00100136
58175	'Rgs20'	mRNA	-0.265132	0.00115386	0.224869	0.00877196
58996	'Arhgap23'	mRNA	-0.19483	0.00080824	0.143925	0.00996754
59021	'Rab2a'	mRNA	0.142228	0.00948166	-0.166763	0.00161512
64209	'Herpud1'	mRNA	-0.202662	0.04841	0.295042	0.00125604
66105	'Ube2d3'	mRNA	-0.25353	3.21015e-11	0.170755	0.00576527
66435	'Uggt2'	mRNA	0.247915	0.0238883	-0.263955	0.00901871
66917	'Chordc1'	mRNA	-0.494943	1.93417e-05	0.326916	0.0188697
67270	'Mrpl42'	mRNA	-0.253284	0.0189376	0.25785	0.00323637
68728	'Trp53inp2'	mRNA	-0.237765	2.91091e-05	0.261795	3.79988e-07
69065	'Chac1'	mRNA	-0.749388	2.91091e-05	0.647773	0.01942
69219	'Ddah1'	mRNA	-0.250281	0.0447661	0.193151	0.00513808
69499	'Tsr2'	mRNA	0.285702	0.000196525	-0.277022	0.00108972
69683	'Emc10'	mRNA	-0.164504	0.0368297	0.175855	0.000474866
70223	'Nars'	mRNA	-0.169607	0.00202835	0.14555	0.0228858
71091	'Cdkl1'	mRNA	0.299201	0.0423836	-0.297122	0.0387712
74094	'Tjap1'	mRNA	-0.290501	0.0174808	0.248152	0.0139327
74126	'Syvn1'	mRNA	-0.184293	0.00275188	0.163801	0.018224
76161	'Lamp5'	mRNA	-0.14853	0.00732731	0.160664	0.0404711
76295	'Atp11b'	mRNA	0.297089	0.00202069	-0.247789	0.000541458
76441	'Daam2'	mRNA	-0.213466	0.00212258	0.431465	4.74466e-13
76960	'Bcas1'	mRNA	-0.270301	0.005023	0.511345	4.04156e-14
77767	'Ermn'	mRNA	-0.342907	0.00259235	0.346781	4.05774e-09
83669	'Wdr6'	mRNA	0.251313	0.012848	-0.322327	0.0025666
94242	'Tinagl1'	mRNA	-0.497516	0.000958453	0.66717	7.99274e-05
104175	'Sbk1'	mRNA	-0.420019	4.57647e-21	0.203324	0.0208468
107271	'Yars'	mRNA	-0.21443	0.00213033	0.214846	0.00391112
107503	'Atf5'	mRNA	-0.385804	0.000373793	0.571243	2.9928e-05
108068	'Grm2'	mRNA	0.286089	0.000550978	-0.327237	6.46399e-05
108960	'Irak2'	mRNA	-0.363537	0.0049271	0.303853	0.011338
109284	'R3hdm4'	mRNA	0.215228	0.00448271	-0.234725	6.97108e-05
109349	'Fam163b'	mRNA	0.188542	0.0469433	-0.221646	3.45379e-05
112405	'Egln1'	mRNA	-0.180583	0.00259235	0.125811	0.0422212
171508	'Creld1'	mRNA	-0.18378	0.0318433	0.164362	0.00731849
193740	'Hspa1a'	mRNA	-0.48989	4.39148e-08	0.42527	5.15376e-06
210162	'Zkscan2'	mRNA	0.53065	7.31213e-11	-0.317232	0.0153479
210622	'Pamr1'	mRNA	0.391708	0.00259235	-0.320908	0.00451312
213006	'Mfsd4a'	mRNA	0.36554	0.000712174	-0.276744	0.0100304
214230	'Pak6'	mRNA	0.249818	0.00948166	-0.306001	5.39281e-05
216963	'Git1'	mRNA	-0.277421	0.00162275	0.176062	0.0255904
218333	'Ice1'	mRNA	0.16618	0.0459866	-0.198587	0.00141276
224454	'Zdhhc14'	mRNA	-0.242306	0.0204597	0.2302	0.0213611
225341	'Lims2'	mRNA	-0.507582	0.000463998	0.49915	0.000714054
228852	'Ppp1r16b'	mRNA	-0.226676	2.10362e-05	0.199421	0.0011544
228942	'Cbln4'	mRNA	-0.597228	0.00212258	0.551729	7.23657e-05
231605	'Galnt9'	mRNA	-0.31838	0.00876846	0.261173	0.0278036
233033	'Samd4b'	mRNA	-0.31334	1.17029e-08	0.192696	0.0226709
233489	'Picalm'	mRNA	-0.153733	0.0019892	0.173522	0.000367749
234734	'Aars'	mRNA	-0.148866	0.0131095	0.143003	0.0161958
240025	'Dact2'	mRNA	0.369242	0.000652261	-0.284392	0.0382977
240332	'Slc6a7'	mRNA	0.247765	0.0379042	-0.29512	5.34809e-05
240672	'Dusp5'	mRNA	-0.670094	0.00149072	0.357791	0.0302746
240753	'Plekha6'	mRNA	0.188393	0.00180749	-0.156721	0.00246397
258571	'Olfr1033'	mRNA	-0.906232	0.029913	1.1914	0.0139972
319317	'Snhg11'	mRNA	0.217204	6.67021e-05	-0.103051	0.0111893
328643	'Vwa5b2'	mRNA	0.226777	0.0480691	-0.175912	0.0176673
329416	'Nostrin'	mRNA	-0.684289	0.0074138	1.2371	1.81149e-10
338521	'Fa2h'	mRNA	-0.284787	0.0220948	0.305377	2.76823e-06
381157	'Greb1l'	mRNA	0.355912	0.0430557	-0.376684	0.0436507
381677	'Vgf'	mRNA	-0.418869	2.11459e-06	0.342472	1.69236e-06
665113	'Tnik'	mRNA	0.246305	4.08517e-06	-0.208773	0.00411476
100126824	'Sco2'	mRNA	-0.429454	0.0255735	0.445912	0.00280537
115490111	'Gm52768'	mRNA	-0.512786	0.0144706	0.707067	0.0025666

## Sheet: Table S7
Supplementary Table 7. Proteins potentially interacting with TMEM59 identified by MS
Protein Group	Protein ID	Accession	-10lgP	Coverage (%)	#Peptides	#Unique	#Spec XH-1	PTM	Avg. Mass	Description
2	1	P35908|K22E_HUMAN	395.08	69	82	57	221	Carbamidomethylation; Acetylation (Protein N-term); Oxidation (M)	65433	Keratin type II cytoskeletal 2 epidermal OS=Homo sapiens OX=9606 GN=KRT2 PE=1 SV=2
4	9	P04264|K2C1_HUMAN	376.33	62	82	53	208	Carbamidomethylation; Acetylation (Protein N-term); Oxidation (M)	66039	Keratin type II cytoskeletal 1 OS=Homo sapiens OX=9606 GN=KRT1 PE=1 SV=6
5	2	P13645|K1C10_HUMAN	357.7	57	53	45	199	Carbamidomethylation; Oxidation (M)	58827	Keratin type I cytoskeletal 10 OS=Homo sapiens OX=9606 GN=KRT10 PE=1 SV=6
12	15	P35527|K1C9_HUMAN	332.5	50	47	46	101	Oxidation (M)	62064	Keratin type I cytoskeletal 9 OS=Homo sapiens OX=9606 GN=KRT9 PE=1 SV=3
6	11	P38646|GRP75_HUMAN	325.22	49	44	42	181	Carbamidomethylation; Oxidation (M)	73681	Stress-70 protein mitochondrial OS=Homo sapiens OX=9606 GN=HSPA9 PE=1 SV=2
7	13	P11021|BIP_HUMAN	310.24	48	39	37	173	Oxidation (M)	72333	Endoplasmic reticulum chaperone BiP OS=Homo sapiens OX=9606 GN=HSPA5 PE=1 SV=2
9	79	Q9BXS4|TMM59_HUMAN	274.47	42	20	20	123	Carbamidomethylation; Oxidation (M)	36223	Transmembrane protein 59 OS=Homo sapiens OX=9606 GN=TMEM59 PE=1 SV=1
14	26	tr|A0A0D9SFB3|A0A0D9SFB3_HUMAN	255.18	42	30	28	74	Carbamidomethylation; Oxidation (M)	70840	RNA helicase OS=Homo sapiens OX=9606 GN=DDX3X PE=1 SV=1
14	27	tr|A0A0D9SG12|A0A0D9SG12_HUMAN	255.18	41	30	28	74	Carbamidomethylation; Oxidation (M)	71541	RNA helicase OS=Homo sapiens OX=9606 GN=DDX3X PE=1 SV=1
14	28	tr|A0A2R8Y5G6|A0A2R8Y5G6_HUMAN	255.18	43	30	28	74	Carbamidomethylation; Oxidation (M)	69048	RNA helicase OS=Homo sapiens OX=9606 GN=DDX3X PE=1 SV=1
14	29	tr|A0A2R8YF78|A0A2R8YF78_HUMAN	255.18	41	30	28	74	Carbamidomethylation; Oxidation (M)	70940	RNA helicase OS=Homo sapiens OX=9606 GN=DDX3X PE=1 SV=1
14	30	tr|A0A2R8YCW1|A0A2R8YCW1_HUMAN	255.18	41	30	28	74	Carbamidomethylation; Oxidation (M)	71694	RNA helicase OS=Homo sapiens OX=9606 GN=DDX3X PE=1 SV=1
14	31	tr|A0A2R8YFR4|A0A2R8YFR4_HUMAN	255.18	40	30	28	74	Carbamidomethylation; Oxidation (M)	73127	RNA helicase OS=Homo sapiens OX=9606 GN=DDX3X PE=1 SV=1
14	32	tr|A0A2U3TZJ9|A0A2U3TZJ9_HUMAN	255.18	40	30	28	74	Carbamidomethylation; Oxidation (M)	73215	RNA helicase OS=Homo sapiens OX=9606 GN=DDX3X PE=1 SV=1
14	33	tr|A0A2R8YFS5|A0A2R8YFS5_HUMAN	255.18	40	30	28	74	Carbamidomethylation; Oxidation (M)	73156	RNA helicase OS=Homo sapiens OX=9606 GN=DDX3X PE=1 SV=1
14	34	tr|A0A2R8Y4A4|A0A2R8Y4A4_HUMAN	255.18	40	30	28	74	Carbamidomethylation; Oxidation (M)	73244	RNA helicase OS=Homo sapiens OX=9606 GN=DDX3X PE=1 SV=1
14	35	O00571|DDX3X_HUMAN	255.18	40	30	28	74	Carbamidomethylation; Oxidation (M)	73244	ATP-dependent RNA helicase DDX3X OS=Homo sapiens OX=9606 GN=DDX3X PE=1 SV=3
14	37	tr|A0A2R8Y645|A0A2R8Y645_HUMAN	255.18	37	30	28	74	Carbamidomethylation; Oxidation (M)	79475	RNA helicase OS=Homo sapiens OX=9606 GN=DDX3X PE=1 SV=1
14	38	tr|A0A0D9SF53|A0A0D9SF53_HUMAN	255.18	36	30	28	74	Carbamidomethylation; Oxidation (M)	81477	RNA helicase OS=Homo sapiens OX=9606 GN=DDX3X PE=1 SV=1
13	53	P13647|K2C5_HUMAN	253.57	45	37	15	81	Carbamidomethylation; Acetylation (Protein N-term); Oxidation (M)	62378	Keratin type II cytoskeletal 5 OS=Homo sapiens OX=9606 GN=KRT5 PE=1 SV=3
16	24	P02533|K1C14_HUMAN	253.31	47	27	4	70	Carbamidomethylation; Oxidation (M)	51562	Keratin type I cytoskeletal 14 OS=Homo sapiens OX=9606 GN=KRT14 PE=1 SV=4
22	20	P60709|ACTB_HUMAN	246.33	60	19	1	50	Carbamidomethylation; Acetylation (Protein N-term); Oxidation (M)	41737	Actin cytoplasmic 1 OS=Homo sapiens OX=9606 GN=ACTB PE=1 SV=1
23	23	P63261|ACTG_HUMAN	245.27	60	19	1	50	Carbamidomethylation; Acetylation (Protein N-term); Oxidation (M)	41793	Actin cytoplasmic 2 OS=Homo sapiens OX=9606 GN=ACTG1 PE=1 SV=1
15	64	P04259|K2C6B_HUMAN	235.76	33	29	1	74	Carbamidomethylation; Acetylation (Protein N-term)	60067	Keratin type II cytoskeletal 6B OS=Homo sapiens OX=9606 GN=KRT6B PE=1 SV=5
17	68	P02538|K2C6A_HUMAN	235.74	37	32	1	63	Carbamidomethylation; Acetylation (Protein N-term)	60045	Keratin type II cytoskeletal 6A OS=Homo sapiens OX=9606 GN=KRT6A PE=1 SV=3
29	56	Q92841|DDX17_HUMAN	230.34	27	20	18	42	Carbamidomethylation; Oxidation (M)	80273	Probable ATP-dependent RNA helicase DDX17 OS=Homo sapiens OX=9606 GN=DDX17 PE=1 SV=2
29	57	tr|A0A1X7SBZ2|A0A1X7SBZ2_HUMAN	230.34	27	20	18	42	Carbamidomethylation; Oxidation (M)	80255	RNA helicase OS=Homo sapiens OX=9606 GN=DDX17 PE=1 SV=1
29	58	tr|A0A5H1ZRQ2|A0A5H1ZRQ2_HUMAN	230.34	27	20	18	42	Carbamidomethylation; Oxidation (M)	80440	RNA helicase OS=Homo sapiens OX=9606 GN=DDX17 PE=1 SV=1
19	59	P08779|K1C16_HUMAN	215.45	34	17	4	57	Carbamidomethylation; Oxidation (M)	51268	Keratin type I cytoskeletal 16 OS=Homo sapiens OX=9606 GN=KRT16 PE=1 SV=4
28	60	P11142|HSP7C_HUMAN	211.79	32	21	15	44	Carbamidomethylation; Oxidation (M)	70898	Heat shock cognate 71 kDa protein OS=Homo sapiens OX=9606 GN=HSPA8 PE=1 SV=1
42	66	Q9UJV9|DDX41_HUMAN	204.47	35	19	19	28	Carbamidomethylation; Acetylation (Protein N-term); Oxidation (M)	69838	Probable ATP-dependent RNA helicase DDX41 OS=Homo sapiens OX=9606 GN=DDX41 PE=1 SV=2
51	72	tr|B1ANR0|B1ANR0_HUMAN	200.22	24	13	1	23	Carbamidomethylation; Oxidation (M)	67971	Polyadenylate-binding protein OS=Homo sapiens OX=9606 GN=PABPC4 PE=1 SV=1
51	73	Q13310|PABP4_HUMAN	200.22	23	13	1	23	Carbamidomethylation; Oxidation (M)	70783	Polyadenylate-binding protein 4 OS=Homo sapiens OX=9606 GN=PABPC4 PE=1 SV=1
38	127	Q7Z794|K2C1B_HUMAN	196.17	22	17	6	32	Carbamidomethylation; Oxidation (M)	61901	Keratin type II cytoskeletal 1b OS=Homo sapiens OX=9606 GN=KRT77 PE=1 SV=3
31	88	P52272|HNRPM_HUMAN	194.92	27	19	19	36	Acetylation (Protein N-term); Oxidation (M)	77516	Heterogeneous nuclear ribonucleoprotein M OS=Homo sapiens OX=9606 GN=HNRNPM PE=1 SV=3
31	89	tr|A0A087X0X3|A0A087X0X3_HUMAN	194.92	27	19	19	36	Acetylation (Protein N-term); Oxidation (M)	77570	Heterogeneous nuclear ribonucleoprotein M OS=Homo sapiens OX=9606 GN=HNRNPM PE=1 SV=1
36	128	tr|A0A0C4DGB6|A0A0C4DGB6_HUMAN	190.53	14	11	4	32	Carbamidomethylation	69227	Albumin OS=Homo sapiens OX=9606 GN=ALB PE=1 SV=1
36	130	P02768|ALBU_HUMAN	190.53	14	11	4	32	Carbamidomethylation	69367	Albumin OS=Homo sapiens OX=9606 GN=ALB PE=1 SV=2
32	103	Q04695|K1C17_HUMAN	182.11	30	15	2	36	Carbamidomethylation; Oxidation (M)	48106	Keratin type I cytoskeletal 17 OS=Homo sapiens OX=9606 GN=KRT17 PE=1 SV=2
35	82	P0DMV8|HS71A_HUMAN	181.97	21	12	3	33		70052	Heat shock 70 kDa protein 1A OS=Homo sapiens OX=9606 GN=HSPA1A PE=1 SV=1
35	83	P0DMV9|HS71B_HUMAN	181.97	21	12	3	33		70052	Heat shock 70 kDa protein 1B OS=Homo sapiens OX=9606 GN=HSPA1B PE=1 SV=1
35	84	tr|A0A0G2JIW1|A0A0G2JIW1_HUMAN	181.97	21	12	3	33		70109	Heat shock 70 kDa protein 1B OS=Homo sapiens OX=9606 GN=HSPA1B PE=1 SV=1
59	90	P13667|PDIA4_HUMAN	180.6	18	13	13	20	Oxidation (M)	72933	Protein disulfide-isomerase A4 OS=Homo sapiens OX=9606 GN=PDIA4 PE=1 SV=2
59	91	tr|A0A499FI48|A0A499FI48_HUMAN	180.6	18	13	13	20	Oxidation (M)	73061	Protein disulfide-isomerase OS=Homo sapiens OX=9606 GN=PDIA4 PE=1 SV=1
72	120	tr|A0A087WTT1|A0A087WTT1_HUMAN	177.6	20	9	3	15	Carbamidomethylation; Oxidation (M)	58536	Polyadenylate-binding protein OS=Homo sapiens OX=9606 GN=PABPC1 PE=1 SV=1
72	121	P11940|PABP1_HUMAN	177.6	16	9	3	15	Carbamidomethylation; Oxidation (M)	70671	Polyadenylate-binding protein 1 OS=Homo sapiens OX=9606 GN=PABPC1 PE=1 SV=2
74	115	P51659|DHB4_HUMAN	174.7	14	9	9	15		79686	Peroxisomal multifunctional enzyme type 2 OS=Homo sapiens OX=9606 GN=HSD17B4 PE=1 SV=3
60	102	Q13948|CASP_HUMAN	174.38	19	13	13	19		77455	Protein CASP OS=Homo sapiens OX=9606 GN=CUX1 PE=1 SV=2
70	170	P68104|EF1A1_HUMAN	174.21	26	9	9	16	Carbamidomethylation; Oxidation (M)	50141	Elongation factor 1-alpha 1 OS=Homo sapiens OX=9606 GN=EEF1A1 PE=1 SV=1
70	171	Q5VTE0|EF1A3_HUMAN	174.21	26	9	9	16	Carbamidomethylation; Oxidation (M)	50185	Putative elongation factor 1-alpha-like 3 OS=Homo sapiens OX=9606 GN=EEF1A1P5 PE=5 SV=1
63	94	P08238|HS90B_HUMAN	167.33	19	11	6	18	Oxidation (M)	83264	Heat shock protein HSP 90-beta OS=Homo sapiens OX=9606 GN=HSP90AB1 PE=1 SV=4
48	161	Q02218|ODO1_HUMAN	164.32	12	10	10	27	Carbamidomethylation; Oxidation (M)	115935	2-oxoglutarate dehydrogenase mitochondrial OS=Homo sapiens OX=9606 GN=OGDH PE=1 SV=3
48	162	tr|E9PDF2|E9PDF2_HUMAN	164.32	12	10	10	27	Carbamidomethylation; Oxidation (M)	117244	2-oxoglutarate dehydrogenase mitochondrial OS=Homo sapiens OX=9606 GN=OGDH PE=1 SV=1
48	163	tr|E9PCR7|E9PCR7_HUMAN	164.32	12	10	10	27	Carbamidomethylation; Oxidation (M)	117665	2-oxoglutarate dehydrogenase mitochondrial OS=Homo sapiens OX=9606 GN=OGDH PE=1 SV=1
85	194	O76094|SRP72_HUMAN	159.77	11	7	7	13	Carbamidomethylation	74606	Signal recognition particle subunit SRP72 OS=Homo sapiens OX=9606 GN=SRP72 PE=1 SV=3
71	152	Q9UG63|ABCF2_HUMAN	158.43	15	10	10	15	Oxidation (M)	71290	ATP-binding cassette sub-family F member 2 OS=Homo sapiens OX=9606 GN=ABCF2 PE=1 SV=2
77	126	tr|H0Y5F5|H0Y5F5_HUMAN	157.25	19	10	1	14	Carbamidomethylation	60252	Polyadenylate-binding protein (Fragment) OS=Homo sapiens OX=9606 GN=PABPC4 PE=1 SV=1
66	168	Q02413|DSG1_HUMAN	155.86	9	8	8	17	Carbamidomethylation; Oxidation (M)	113748	Desmoglein-1 OS=Homo sapiens OX=9606 GN=DSG1 PE=1 SV=2
92	262	P07195|LDHB_HUMAN	155.45	29	7	6	11	Carbamidomethylation	36639	L-lactate dehydrogenase B chain OS=Homo sapiens OX=9606 GN=LDHB PE=1 SV=2
92	263	tr|A0A5F9ZHM4|A0A5F9ZHM4_HUMAN	155.45	28	7	6	11	Carbamidomethylation	37413	L-lactate dehydrogenase OS=Homo sapiens OX=9606 GN=LDHB PE=1 SV=1
73	124	tr|A0A3B3IRI2|A0A3B3IRI2_HUMAN	154.78	19	10	10	15	Carbamidomethylation	63723	CTP synthase OS=Homo sapiens OX=9606 GN=CTPS1 PE=1 SV=1
73	125	P17812|PYRG1_HUMAN	154.78	18	10	10	15	Carbamidomethylation	66690	CTP synthase 1 OS=Homo sapiens OX=9606 GN=CTPS1 PE=1 SV=2
80	160	P02786|TFR1_HUMAN	153.88	14	10	10	14		84871	Transferrin receptor protein 1 OS=Homo sapiens OX=9606 GN=TFRC PE=1 SV=2
69	312	P28799|GRN_HUMAN	153.62	12	7	7	16	Carbamidomethylation; Oxidation (M)	63545	Progranulin OS=Homo sapiens OX=9606 GN=GRN PE=1 SV=2
69	320	tr|K7EKL3|K7EKL3_HUMAN	153.62	19	7	7	16	Carbamidomethylation; Oxidation (M)	41358	Progranulin (Fragment) OS=Homo sapiens OX=9606 GN=GRN PE=1 SV=1
87	145	tr|Q5JP53|Q5JP53_HUMAN	149.12	22	8	2	13	Oxidation (M)	47767	Tubulin beta chain OS=Homo sapiens OX=9606 GN=TUBB PE=1 SV=1
87	147	P07437|TBB5_HUMAN	149.12	21	8	2	13	Oxidation (M)	49671	Tubulin beta chain OS=Homo sapiens OX=9606 GN=TUBB PE=1 SV=2
98	403	Q01844|EWS_HUMAN	149.06	12	6	6	10	Oxidation (M)	68478	RNA-binding protein EWS OS=Homo sapiens OX=9606 GN=EWSR1 PE=1 SV=1
98	408	tr|B0QYK0|B0QYK0_HUMAN	149.06	13	6	6	10	Oxidation (M)	64929	RNA-binding protein EWS OS=Homo sapiens OX=9606 GN=EWSR1 PE=1 SV=1
64	212	P15924|DESP_HUMAN	148.89	4	14	14	18	Carbamidomethylation; Oxidation (M)	331774	Desmoplakin OS=Homo sapiens OX=9606 GN=DSP PE=1 SV=3
62	443	P05787|K2C8_HUMAN	146.82	10	10	1	19		53704	Keratin type II cytoskeletal 8 OS=Homo sapiens OX=9606 GN=KRT8 PE=1 SV=7
101	179	Q9NUQ8|ABCF3_HUMAN	146.62	13	8	8	10	Carbamidomethylation	79745	ATP-binding cassette sub-family F member 3 OS=Homo sapiens OX=9606 GN=ABCF3 PE=1 SV=2
105	235	tr|A0A2R8Y6G6|A0A2R8Y6G6_HUMAN	146.44	22	7	7	9	Carbamidomethylation; Oxidation (M)	47327	2-phospho-D-glycerate hydro-lyase OS=Homo sapiens OX=9606 GN=ENO1 PE=1 SV=1
105	236	P06733|ENOA_HUMAN	146.44	22	7	7	9	Carbamidomethylation; Oxidation (M)	47169	Alpha-enolase OS=Homo sapiens OX=9606 GN=ENO1 PE=1 SV=2
100	282	tr|F5GZS6|F5GZS6_HUMAN	144.03	11	7	7	10		64873	4F2 cell-surface antigen heavy chain OS=Homo sapiens OX=9606 GN=SLC3A2 PE=1 SV=1
100	283	P08195|4F2_HUMAN	144.03	11	7	7	10		67994	4F2 cell-surface antigen heavy chain OS=Homo sapiens OX=9606 GN=SLC3A2 PE=1 SV=3
100	284	tr|J3KPF3|J3KPF3_HUMAN	144.03	11	7	7	10		68101	4F2 cell-surface antigen heavy chain OS=Homo sapiens OX=9606 GN=SLC3A2 PE=1 SV=1
99	196	O95573|ACSL3_HUMAN	143.54	13	8	7	10	Carbamidomethylation	80420	Long-chain-fatty-acid--CoA ligase 3 OS=Homo sapiens OX=9606 GN=ACSL3 PE=1 SV=3
27	575	tr|J3QKN0|J3QKN0_HUMAN	141.39	23	5	5	45		23163	Polyubiquitin-B (Fragment) OS=Homo sapiens OX=9606 GN=UBB PE=1 SV=1
27	576	tr|Q5PY61|Q5PY61_HUMAN	141.39	21	5	5	45		25758	Polyubiquitin-C OS=Homo sapiens OX=9606 GN=UBC PE=1 SV=1
27	580	P0CG48|UBC_HUMAN	141.39	7	5	5	45		77039	Polyubiquitin-C OS=Homo sapiens OX=9606 GN=UBC PE=1 SV=3
65	167	P28331|NDUS1_HUMAN	141.1	15	10	10	17	Carbamidomethylation; Oxidation (M)	79468	NADH-ubiquinone oxidoreductase 75 kDa subunit mitochondrial OS=Homo sapiens OX=9606 GN=NDUFS1 PE=1 SV=3
96	208	tr|A0A2R8Y4F5|A0A2R8Y4F5_HUMAN	139.4	13	9	9	10	Carbamidomethylation	79467	Enoyl-CoA hydratase OS=Homo sapiens OX=9606 GN=HADHA PE=1 SV=1
96	210	P40939|ECHA_HUMAN	139.4	12	9	9	10	Carbamidomethylation	83000	Trifunctional enzyme subunit alpha mitochondrial OS=Homo sapiens OX=9606 GN=HADHA PE=1 SV=2
96	211	tr|H0YFD6|H0YFD6_HUMAN	139.4	12	9	9	10	Carbamidomethylation	86372	Enoyl-CoA hydratase OS=Homo sapiens OX=9606 GN=HADHA PE=1 SV=2
84	233	HSP	138.64	9	6	1	13	Oxidation (M)	84660	Heat shock protein HSP 90-alpha OS=Homo sapiens OX=9606 GN=HSP90AA1 PE=1 SV=5
144	337	tr|A0A6I8PRN4|A0A6I8PRN4_HUMAN	138.21	12	6	6	6	Carbamidomethylation; Oxidation (M)	68542	Glutamine--fructose-6-phosphate transaminase (isomerizing) OS=Homo sapiens OX=9606 GN=GFPT1 PE=1 SV=1
144	338	Q06210|GFPT1_HUMAN	138.21	11	6	6	6	Carbamidomethylation; Oxidation (M)	78806	Glutamine--fructose-6-phosphate aminotransferase [isomerizing] 1 OS=Homo sapiens OX=9606 GN=GFPT1 PE=1 SV=3
91	673	Q96DC9|OTUB2_HUMAN	136.74	19	4	4	11	Carbamidomethylation	27213	Ubiquitin thioesterase OTUB2 OS=Homo sapiens OX=9606 GN=OTUB2 PE=1 SV=2
82	228	tr|A0A6Q8PGI6|A0A6Q8PGI6_HUMAN	135.98	10	7	7	13	Carbamidomethylation	76222	Diadenosine tetraphosphate synthetase OS=Homo sapiens OX=9606 GN=GARS1 PE=1 SV=1
82	229	tr|A0A6Q8PGA8|A0A6Q8PGA8_HUMAN	135.98	10	7	7	13	Carbamidomethylation	77436	Diadenosine tetraphosphate synthetase OS=Homo sapiens OX=9606 GN=GARS1 PE=1 SV=1
82	230	tr|A0A6Q8PHH9|A0A6Q8PHH9_HUMAN	135.98	10	7	7	13	Carbamidomethylation	79366	Diadenosine tetraphosphate synthetase OS=Homo sapiens OX=9606 GN=GARS1 PE=1 SV=1
82	231	P41250|GARS_HUMAN	135.98	9	7	7	13	Carbamidomethylation	83166	Glycine--tRNA ligase OS=Homo sapiens OX=9606 GN=GARS1 PE=1 SV=3
93	494	Q92804|RBP56_HUMAN	134.04	14	5	3	11	Carbamidomethylation; Oxidation (M)	61830	TATA-binding protein-associated factor 2N OS=Homo sapiens OX=9606 GN=TAF15 PE=1 SV=1
114	361	P31944|CASPE_HUMAN	132.95	23	6	6	8		27680	Caspase-14 OS=Homo sapiens OX=9606 GN=CASP14 PE=1 SV=2
113	202	Q14247|SRC8_HUMAN	132.91	15	8	8	8		61586	Src substrate cortactin OS=Homo sapiens OX=9606 GN=CTTN PE=1 SV=2
134	374	Q5D862|FILA2_HUMAN	132.03	3	5	5	6		248072	Filaggrin-2 OS=Homo sapiens OX=9606 GN=FLG2 PE=1 SV=1
123	506	Q86YZ3|HORN_HUMAN	131.52	2	5	5	7		282389	Hornerin OS=Homo sapiens OX=9606 GN=HRNR PE=1 SV=2
95	375	P61626|LYSC_HUMAN	129.44	29	5	5	10	Carbamidomethylation	16537	Lysozyme C OS=Homo sapiens OX=9606 GN=LYZ PE=1 SV=1
95	455	tr|F8VV32|F8VV32_HUMAN	129.44	41	5	5	10	Carbamidomethylation	11488	1 4-beta-N-acetylmuramidase C OS=Homo sapiens OX=9606 GN=LYZ PE=1 SV=1
95	462	tr|A0A0B4J259|A0A0B4J259_HUMAN	129.44	31	5	5	10	Carbamidomethylation	15329	1 4-beta-N-acetylmuramidase C OS=Homo sapiens OX=9606 GN=LYZ PE=1 SV=1
88	241	tr|I3L0N3|I3L0N3_HUMAN	128.82	11	9	9	11	Carbamidomethylation	82092	Vesicle-fusing ATPase OS=Homo sapiens OX=9606 GN=NSF PE=1 SV=1
88	243	P46459|NSF_HUMAN	128.82	11	9	9	11	Carbamidomethylation	82594	Vesicle-fusing ATPase OS=Homo sapiens OX=9606 GN=NSF PE=1 SV=3
107	237	P68371|TBB4B_HUMAN	128.66	18	7	1	9	Oxidation (M)	49831	Tubulin beta-4B chain OS=Homo sapiens OX=9606 GN=TUBB4B PE=1 SV=1
102	213	tr|E7EQB2|E7EQB2_HUMAN	128.44	16	10	10	10	Carbamidomethylation	76626	Lactotransferrin (Fragment) OS=Homo sapiens OX=9606 GN=LTF PE=1 SV=1
102	214	tr|E7ER44|E7ER44_HUMAN	128.44	15	10	10	10	Carbamidomethylation	77970	Lactotransferrin OS=Homo sapiens OX=9606 GN=LTF PE=1 SV=1
102	215	P02788|TRFL_HUMAN	128.44	15	10	10	10	Carbamidomethylation	78182	Lactotransferrin OS=Homo sapiens OX=9606 GN=LTF PE=1 SV=6
81	388	P81605|DCD_HUMAN	128.41	47	7	7	13	Carbamidomethylation	11284	Dermcidin OS=Homo sapiens OX=9606 GN=DCD PE=1 SV=2
78	317	Q8N1N4|K2C78_HUMAN	126.83	11	9	3	15	Carbamidomethylation	56866	Keratin type II cytoskeletal 78 OS=Homo sapiens OX=9606 GN=KRT78 PE=1 SV=2
97	399	Q9H3P7|GCP60_HUMAN	126.53	12	4	4	10		60593	Golgi resident protein GCP60 OS=Homo sapiens OX=9606 GN=ACBD3 PE=1 SV=4
127	450	Q9UKM7|MA1B1_HUMAN	126.46	8	5	5	7		79580	Endoplasmic reticulum mannosyl-oligosaccharide 1 2-alpha-mannosidase OS=Homo sapiens OX=9606 GN=MAN1B1 PE=1 SV=2
127	460	tr|H0YG20|H0YG20_HUMAN	126.46	8	5	5	7		78974	alpha-1 2-Mannosidase OS=Homo sapiens OX=9606 GN=MAN1B1 PE=1 SV=2
89	292	P04406|G3P_HUMAN	124.19	20	4	4	11	Carbamidomethylation; Oxidation (M)	36053	Glyceraldehyde-3-phosphate dehydrogenase OS=Homo sapiens OX=9606 GN=GAPDH PE=1 SV=3
90	248	P68363|TBA1B_HUMAN	123.98	18	6	6	11	Carbamidomethylation	50152	Tubulin alpha-1B chain OS=Homo sapiens OX=9606 GN=TUBA1B PE=1 SV=1
108	326	Q06787|FMR1_HUMAN	123.92	9	6	1	9	Acetylation (Protein N-term); Oxidation (M)	71175	Synaptic functional regulator FMR1 OS=Homo sapiens OX=9606 GN=FMR1 PE=1 SV=1
119	429	tr|B4DXZ6|B4DXZ6_HUMAN	123.78	9	5	4	8		68327	Fragile X mental retardation syndrome-related protein 1 OS=Homo sapiens OX=9606 GN=FXR1 PE=1 SV=1
119	430	P51114|FXR1_HUMAN	123.78	9	5	4	8		69721	Fragile X mental retardation syndrome-related protein 1 OS=Homo sapiens OX=9606 GN=FXR1 PE=1 SV=3
117	293	Q5BKZ1|ZN326_HUMAN	123.13	13	7	7	8		65654	DBIRD complex subunit ZNF326 OS=Homo sapiens OX=9606 GN=ZNF326 PE=1 SV=2
106	279	Q13617|CUL2_HUMAN	122.27	11	9	9	9	Carbamidomethylation; Oxidation (M)	86983	Cullin-2 OS=Homo sapiens OX=9606 GN=CUL2 PE=1 SV=2
106	280	tr|A0A0A0MTN0|A0A0A0MTN0_HUMAN	122.27	11	9	9	9	Carbamidomethylation; Oxidation (M)	88506	Cullin-2 OS=Homo sapiens OX=9606 GN=CUL2 PE=1 SV=1
138	264	tr|Q5THR1|Q5THR1_HUMAN	122.16	9	6	6	6	Carbamidomethylation	76047	RNA helicase OS=Homo sapiens OX=9606 GN=DHX35 PE=1 SV=1
138	265	Q9H5Z1|DHX35_HUMAN	122.16	8	6	6	6	Carbamidomethylation	78910	Probable ATP-dependent RNA helicase DHX35 OS=Homo sapiens OX=9606 GN=DHX35 PE=1 SV=2
109	330	tr|A8MQB8|A8MQB8_HUMAN	120.75	11	6	1	9	Acetylation (Protein N-term); Oxidation (M)	65822	Synaptic functional regulator FMR1 OS=Homo sapiens OX=9606 GN=FMR1 PE=1 SV=1
109	331	tr|G3V0J0|G3V0J0_HUMAN	120.75	11	6	1	9	Acetylation (Protein N-term); Oxidation (M)	66786	Synaptic functional regulator FMR1 OS=Homo sapiens OX=9606 GN=FMR1 PE=1 SV=1
124	347	P62805|H4_HUMAN	120.67	44	6	6	7	Oxidation (M)	11367	Histone H4 OS=Homo sapiens OX=9606 GN=H4C1 PE=1 SV=2
130	383	Q9H0H5|RGAP1_HUMAN	120.58	6	4	4	6		71027	Rac GTPase-activating protein 1 OS=Homo sapiens OX=9606 GN=RACGAP1 PE=1 SV=1
136	436	Q13123|RED_HUMAN	119.08	9	6	6	7		65602	Protein Red OS=Homo sapiens OX=9606 GN=IK PE=1 SV=3
139	348	P01876|IGHA1_HUMAN	117.92	10	4	4	6	Carbamidomethylation	37655	Immunoglobulin heavy constant alpha 1 OS=Homo sapiens OX=9606 GN=IGHA1 PE=1 SV=2
139	349	tr|A0A286YEY1|A0A286YEY1_HUMAN	117.92	9	4	4	6	Carbamidomethylation	42849	Immunoglobulin heavy constant alpha 1 (Fragment) OS=Homo sapiens OX=9606 GN=IGHA1 PE=1 SV=1
112	270	P14923|PLAK_HUMAN	117.58	10	6	6	8	Carbamidomethylation; Oxidation (M)	81745	Junction plakoglobin OS=Homo sapiens OX=9606 GN=JUP PE=1 SV=3
132	533	tr|A0A087WTA8|A0A087WTA8_HUMAN	116.77	3	5	5	6		129151	Collagen alpha-2(I) chain OS=Homo sapiens OX=9606 GN=COL1A2 PE=1 SV=1
132	534	P08123|CO1A2_HUMAN	116.77	3	5	5	6		129314	Collagen alpha-2(I) chain OS=Homo sapiens OX=9606 GN=COL1A2 PE=1 SV=7
155	393	P00338|LDHA_HUMAN	116.54	15	4	3	5	Carbamidomethylation	36689	L-lactate dehydrogenase A chain OS=Homo sapiens OX=9606 GN=LDHA PE=1 SV=2
173	508	P60174|TPIS_HUMAN	115.75	19	4	4	4	Carbamidomethylation	26669	Triosephosphate isomerase OS=Homo sapiens OX=9606 GN=TPI1 PE=1 SV=4
154	333	Q9H5N1|RABE2_HUMAN	114.66	10	5	5	5	Acetylation (Protein N-term)	63543	Rab GTPase-binding effector protein 2 OS=Homo sapiens OX=9606 GN=RABEP2 PE=1 SV=2
154	336	tr|B4DHR0|B4DHR0_HUMAN	114.66	12	5	5	5	Acetylation (Protein N-term)	56113	Rab GTPase-binding effector protein 2 OS=Homo sapiens OX=9606 GN=RABEP2 PE=1 SV=1
153	402	P33993|MCM7_HUMAN	114.43	8	5	5	5	Oxidation (M)	81308	DNA replication licensing factor MCM7 OS=Homo sapiens OX=9606 GN=MCM7 PE=1 SV=4
147	309	P10809|CH60_HUMAN	113.8	15	5	5	5	Carbamidomethylation	61055	60 kDa heat shock protein mitochondrial OS=Homo sapiens OX=9606 GN=HSPD1 PE=1 SV=2
137	527	tr|G5E9W3|G5E9W3_HUMAN	112.39	6	5	5	6		73477	Cleavage and polyadenylation specific factor 3 73kDa isoform CRA_b OS=Homo sapiens OX=9606 GN=CPSF3 PE=1 SV=1
137	529	Q9UKF6|CPSF3_HUMAN	112.39	6	5	5	6		77486	Cleavage and polyadenylation specificity factor subunit 3 OS=Homo sapiens OX=9606 GN=CPSF3 PE=1 SV=1
218	655	tr|B7ZAR1|B7ZAR1_HUMAN	111.13	11	3	3	3		55349	T-complex protein 1 subunit epsilon OS=Homo sapiens OX=9606 GN=CCT5 PE=1 SV=1
218	656	tr|E9PCA1|E9PCA1_HUMAN	111.13	11	3	3	3		57144	T-complex protein 1 subunit epsilon OS=Homo sapiens OX=9606 GN=CCT5 PE=1 SV=1
218	657	P48643|TCPE_HUMAN	111.13	11	3	3	3		59671	T-complex protein 1 subunit epsilon OS=Homo sapiens OX=9606 GN=CCT5 PE=1 SV=1
145	606	P22626|ROA2_HUMAN	109.11	17	4	4	6		37430	Heterogeneous nuclear ribonucleoproteins A2/B1 OS=Homo sapiens OX=9606 GN=HNRNPA2B1 PE=1 SV=2
76	1275	P59666|DEF3_HUMAN	108.57	20	4	4	15	Carbamidomethylation	10245	Neutrophil defensin 3 OS=Homo sapiens OX=9606 GN=DEFA3 PE=1 SV=1
76	1276	P59665|DEF1_HUMAN	108.57	20	4	4	15	Carbamidomethylation	10201	Neutrophil defensin 1 OS=Homo sapiens OX=9606 GN=DEFA1 PE=1 SV=1
129	601	Q12931|TRAP1_HUMAN	108.41	7	4	3	7	Carbamidomethylation	80110	Heat shock protein 75 kDa mitochondrial OS=Homo sapiens OX=9606 GN=TRAP1 PE=1 SV=3
165	513	Q02809|PLOD1_HUMAN	108.38	5	4	4	4	Carbamidomethylation	83550	Procollagen-lysine 2-oxoglutarate 5-dioxygenase 1 OS=Homo sapiens OX=9606 GN=PLOD1 PE=1 SV=2
125	541	Q5QNW6|H2B2F_HUMAN	107.62	35	4	4	7	Oxidation (M)	13920	Histone H2B type 2-F OS=Homo sapiens OX=9606 GN=H2BC18 PE=1 SV=3
125	545	Q99879|H2B1M_HUMAN	107.62	35	4	4	7	Oxidation (M)	13989	Histone H2B type 1-M OS=Homo sapiens OX=9606 GN=H2BC14 PE=1 SV=3
125	547	Q93079|H2B1H_HUMAN	107.62	35	4	4	7	Oxidation (M)	13892	Histone H2B type 1-H OS=Homo sapiens OX=9606 GN=H2BC9 PE=1 SV=3
125	548	Q99880|H2B1L_HUMAN	107.62	35	4	4	7	Oxidation (M)	13952	Histone H2B type 1-L OS=Homo sapiens OX=9606 GN=H2BC13 PE=1 SV=3
125	550	Q99877|H2B1N_HUMAN	107.62	35	4	4	7	Oxidation (M)	13922	Histone H2B type 1-N OS=Homo sapiens OX=9606 GN=H2BC15 PE=1 SV=3
125	552	O60814|H2B1K_HUMAN	107.62	35	4	4	7	Oxidation (M)	13890	Histone H2B type 1-K OS=Homo sapiens OX=9606 GN=H2BC12 PE=1 SV=3
125	553	P62807|H2B1C_HUMAN	107.62	35	4	4	7	Oxidation (M)	13906	Histone H2B type 1-C/E/F/G/I OS=Homo sapiens OX=9606 GN=H2BC4 PE=1 SV=4
125	555	P58876|H2B1D_HUMAN	107.62	35	4	4	7	Oxidation (M)	13936	Histone H2B type 1-D OS=Homo sapiens OX=9606 GN=H2BC5 PE=1 SV=2
125	558	P57053|H2BFS_HUMAN	107.62	35	4	4	7	Oxidation (M)	13944	Histone H2B type F-S OS=Homo sapiens OX=9606 GN=H2BS1 PE=1 SV=2
125	560	tr|U3KQK0|U3KQK0_HUMAN	107.62	27	4	4	7	Oxidation (M)	18804	Histone H2B OS=Homo sapiens OX=9606 GN=H2BC15 PE=1 SV=1
142	621	Q15637|SF01_HUMAN	107.47	8	5	5	6	Carbamidomethylation; Acetylation (Protein N-term)	68330	Splicing factor 1 OS=Homo sapiens OX=9606 GN=SF1 PE=1 SV=4
161	567	O60488|ACSL4_HUMAN	107.02	5	3	2	4		79188	Long-chain-fatty-acid--CoA ligase 4 OS=Homo sapiens OX=9606 GN=ACSL4 PE=1 SV=2
182	510	Q92945|FUBP2_HUMAN	106.72	7	4	4	4		73115	Far upstream element-binding protein 2 OS=Homo sapiens OX=9606 GN=KHSRP PE=1 SV=4
182	511	tr|A0A087WTP3|A0A087WTP3_HUMAN	106.72	7	4	4	4		73028	Far upstream element-binding protein 2 OS=Homo sapiens OX=9606 GN=KHSRP PE=1 SV=1
116	352	P08670|VIME_HUMAN	105.79	14	6	4	8		53652	Vimentin OS=Homo sapiens OX=9606 GN=VIM PE=1 SV=4
116	362	tr|B0YJC4|B0YJC4_HUMAN	105.79	15	6	4	8		49653	Vimentin OS=Homo sapiens OX=9606 GN=VIM PE=1 SV=1
190	376	P23588|IF4B_HUMAN	105.79	8	3	3	3		69151	Eukaryotic translation initiation factor 4B OS=Homo sapiens OX=9606 GN=EIF4B PE=1 SV=2
190	377	tr|E7EX17|E7EX17_HUMAN	105.79	8	3	3	3		69698	Eukaryotic translation initiation factor 4B OS=Homo sapiens OX=9606 GN=EIF4B PE=1 SV=1
131	325	Q9Y4W6|AFG32_HUMAN	104.66	6	6	6	6	Oxidation (M)	88584	AFG3-like protein 2 OS=Homo sapiens OX=9606 GN=AFG3L2 PE=1 SV=2
135	421	Q93063|EXT2_HUMAN	103.85	5	4	4	6		82255	Exostosin-2 OS=Homo sapiens OX=9606 GN=EXT2 PE=1 SV=1
168	532	P42166|LAP2A_HUMAN	103.49	6	3	3	4		75492	Lamina-associated polypeptide 2 isoform alpha OS=Homo sapiens OX=9606 GN=TMPO PE=1 SV=2
174	660	P09651|ROA1_HUMAN	103.13	15	3	3	4		38747	Heterogeneous nuclear ribonucleoprotein A1 OS=Homo sapiens OX=9606 GN=HNRNPA1 PE=1 SV=5
174	784	tr|F8W6I7|F8W6I7_HUMAN	103.13	18	3	3	4		33155	Helix-destabilizing protein OS=Homo sapiens OX=9606 GN=HNRNPA1 PE=1 SV=2
118	1207	P35637|FUS_HUMAN	102.96	5	3	1	8		53426	RNA-binding protein FUS OS=Homo sapiens OX=9606 GN=FUS PE=1 SV=1
118	1208	tr|H3BPE7|H3BPE7_HUMAN	102.96	5	3	1	8		53497	RNA-binding protein FUS OS=Homo sapiens OX=9606 GN=FUS PE=1 SV=1
166	432	Q8IXI1|MIRO2_HUMAN	100.76	9	4	4	4	Carbamidomethylation	68118	Mitochondrial Rho GTPase 2 OS=Homo sapiens OX=9606 GN=RHOT2 PE=1 SV=2
164	481	O15355|PPM1G_HUMAN	100.54	8	4	4	4		59272	Protein phosphatase 1G OS=Homo sapiens OX=9606 GN=PPM1G PE=1 SV=1
122	752	tr|Q2L6G8|Q2L6G8_HUMAN	99.63	10	4	4	7		51539	Corneodesmosin OS=Homo sapiens OX=9606 GN=CDSN PE=1 SV=1
122	753	tr|G8JLG2|G8JLG2_HUMAN	99.63	10	4	4	7		51607	Corneodesmosin OS=Homo sapiens OX=9606 GN=CDSN PE=1 SV=1
156	597	O43390|HNRPR_HUMAN	98.4	5	3	3	5		70943	Heterogeneous nuclear ribonucleoprotein R OS=Homo sapiens OX=9606 GN=HNRNPR PE=1 SV=1
167	483	tr|C9J813|C9J813_HUMAN	97.69	9	4	4	4		54159	Caldesmon (Fragment) OS=Homo sapiens OX=9606 GN=CALD1 PE=1 SV=1
167	484	tr|E7EX44|E7EX44_HUMAN	97.69	8	4	4	4		64169	Caldesmon OS=Homo sapiens OX=9606 GN=CALD1 PE=1 SV=1
167	485	tr|E9PGZ1|E9PGZ1_HUMAN	97.69	8	4	4	4		61706	Caldesmon OS=Homo sapiens OX=9606 GN=CALD1 PE=1 SV=1
167	488	Q05682|CALD1_HUMAN	97.69	5	4	4	4		93231	Caldesmon OS=Homo sapiens OX=9606 GN=CALD1 PE=1 SV=3
254	1177	Q14574|DSC3_HUMAN	97.51	3	2	2	2	Carbamidomethylation	99969	Desmocollin-3 OS=Homo sapiens OX=9606 GN=DSC3 PE=1 SV=3
181	790	O14545|TRAD1_HUMAN	97.16	6	3	3	4	Carbamidomethylation	64841	TRAF-type zinc finger domain-containing protein 1 OS=Homo sapiens OX=9606 GN=TRAFD1 PE=1 SV=1
177	524	Q6ZRP7|QSOX2_HUMAN	96.17	8	4	4	4	Carbamidomethylation	77529	Sulfhydryl oxidase 2 OS=Homo sapiens OX=9606 GN=QSOX2 PE=1 SV=3
222	1269	P0DOY3|IGLC3_HUMAN	95.69	24	2	2	3	Carbamidomethylation	11266	Immunoglobulin lambda constant 3 OS=Homo sapiens OX=9606 GN=IGLC3 PE=1 SV=1
222	1270	P0DOY2|IGLC2_HUMAN	95.69	24	2	2	3	Carbamidomethylation	11294	Immunoglobulin lambda constant 2 OS=Homo sapiens OX=9606 GN=IGLC2 PE=1 SV=1
230	847	Q9UBM7|DHCR7_HUMAN	95.58	6	3	3	3	Carbamidomethylation	54489	7-dehydrocholesterol reductase OS=Homo sapiens OX=9606 GN=DHCR7 PE=1 SV=1
206	831	P53985|MOT1_HUMAN	95.03	11	3	3	3		53944	Monocarboxylate transporter 1 OS=Homo sapiens OX=9606 GN=SLC16A1 PE=1 SV=3
192	447	tr|A0A1W2PRZ7|A0A1W2PRZ7_HUMAN	94.65	11	3	3	3		34151	Heterogeneous nuclear ribonucleoprotein U (Fragment) OS=Homo sapiens OX=9606 GN=HNRNPU PE=1 SV=1
192	449	tr|A0A1W2PQ74|A0A1W2PQ74_HUMAN	94.65	9	3	3	3		41853	Heterogeneous nuclear ribonucleoprotein U OS=Homo sapiens OX=9606 GN=HNRNPU PE=1 SV=1
192	451	tr|A0A1W2PQL0|A0A1W2PQL0_HUMAN	94.65	6	3	3	3		58821	Heterogeneous nuclear ribonucleoprotein U (Fragment) OS=Homo sapiens OX=9606 GN=HNRNPU PE=1 SV=1
192	452	tr|A0A1W2PP34|A0A1W2PP34_HUMAN	94.65	6	3	3	3		61052	Heterogeneous nuclear ribonucleoprotein U OS=Homo sapiens OX=9606 GN=HNRNPU PE=1 SV=1
192	453	tr|A0A1W2PPL4|A0A1W2PPL4_HUMAN	94.65	6	3	3	3		61564	Heterogeneous nuclear ribonucleoprotein U OS=Homo sapiens OX=9606 GN=HNRNPU PE=1 SV=1
192	454	tr|A0A1W2PPH7|A0A1W2PPH7_HUMAN	94.65	6	3	3	3		61750	Heterogeneous nuclear ribonucleoprotein U OS=Homo sapiens OX=9606 GN=HNRNPU PE=1 SV=1
192	456	tr|Q5RI18|Q5RI18_HUMAN	94.65	5	3	3	3		67825	Heterogeneous nuclear ribonucleoprotein U OS=Homo sapiens OX=9606 GN=HNRNPU PE=1 SV=9
192	459	tr|A0A1W2PP35|A0A1W2PP35_HUMAN	94.65	4	3	3	3		80649	Heterogeneous nuclear ribonucleoprotein U (Fragment) OS=Homo sapiens OX=9606 GN=HNRNPU PE=1 SV=1
192	461	tr|A0A1X7SBS1|A0A1X7SBS1_HUMAN	94.65	4	3	3	3		81795	Heterogeneous nuclear ribonucleoprotein U OS=Homo sapiens OX=9606 GN=HNRNPU PE=1 SV=1
192	463	tr|A0A1W2PPS1|A0A1W2PPS1_HUMAN	94.65	4	3	3	3		88318	Heterogeneous nuclear ribonucleoprotein U OS=Homo sapiens OX=9606 GN=HNRNPU PE=1 SV=1
192	464	Q00839|HNRPU_HUMAN	94.65	4	3	3	3		90585	Heterogeneous nuclear ribonucleoprotein U OS=Homo sapiens OX=9606 GN=HNRNPU PE=1 SV=6
224	820	Q8IXB1|DJC10_HUMAN	93.99	4	3	3	3	Carbamidomethylation	91080	DnaJ homolog subfamily C member 10 OS=Homo sapiens OX=9606 GN=DNAJC10 PE=1 SV=2
202	565	Q6KB66|K2C80_HUMAN	93.09	8	3	3	3		50525	Keratin type II cytoskeletal 80 OS=Homo sapiens OX=9606 GN=KRT80 PE=1 SV=2
178	640	P16403|H12_HUMAN	92.73	17	3	3	4		21365	Histone H1.2 OS=Homo sapiens OX=9606 GN=H1-2 PE=1 SV=2
178	705	P10412|H14_HUMAN	92.73	17	3	3	4		21865	Histone H1.4 OS=Homo sapiens OX=9606 GN=H1-4 PE=1 SV=2
178	806	P16402|H13_HUMAN	92.73	17	3	3	4		22350	Histone H1.3 OS=Homo sapiens OX=9606 GN=H1-3 PE=1 SV=2
172	368	P04075|ALDOA_HUMAN	92.7	12	4	4	4	Carbamidomethylation	39420	Fructose-bisphosphate aldolase A OS=Homo sapiens OX=9606 GN=ALDOA PE=1 SV=2
172	369	tr|J3KPS3|J3KPS3_HUMAN	92.7	11	4	4	4	Carbamidomethylation	39818	Fructose-bisphosphate aldolase OS=Homo sapiens OX=9606 GN=ALDOA PE=1 SV=1
150	413	tr|G8JL96|G8JL96_HUMAN	92.17	3	5	5	5	Carbamidomethylation	168429	Protein-tyrosine-phosphatase OS=Homo sapiens OX=9606 GN=PTPRS PE=1 SV=2
150	427	Q13332|PTPRS_HUMAN	92.17	2	5	5	5	Carbamidomethylation	217039	Receptor-type tyrosine-protein phosphatase S OS=Homo sapiens OX=9606 GN=PTPRS PE=1 SV=3
211	808	O60568|PLOD3_HUMAN	90.21	5	3	3	3	Carbamidomethylation	84785	Multifunctional procollagen lysine hydroxylase and glycosyltransferase LH3 OS=Homo sapiens OX=9606 GN=PLOD3 PE=1 SV=1
184	665	Q13835|PKP1_HUMAN	89.83	6	4	4	4	Carbamidomethylation	82861	Plakophilin-1 OS=Homo sapiens OX=9606 GN=PKP1 PE=1 SV=2
200	479	P40222|TXLNA_HUMAN	89.51	11	3	3	3	Carbamidomethylation	61891	Alpha-taxilin OS=Homo sapiens OX=9606 GN=TXLNA PE=1 SV=3
149	514	Q08554|DSC1_HUMAN	88.63	4	3	3	5	Carbamidomethylation	99987	Desmocollin-1 OS=Homo sapiens OX=9606 GN=DSC1 PE=1 SV=2
169	523	tr|H3BTN5|H3BTN5_HUMAN	88.24	7	3	3	4	Carbamidomethylation	53045	Pyruvate kinase (Fragment) OS=Homo sapiens OX=9606 GN=PKM PE=1 SV=1
169	525	P14618|KPYM_HUMAN	88.24	7	3	3	4	Carbamidomethylation	57937	Pyruvate kinase PKM OS=Homo sapiens OX=9606 GN=PKM PE=1 SV=4
169	618	tr|B4DNK4|B4DNK4_HUMAN	88.24	8	3	3	4	Carbamidomethylation	49898	Pyruvate kinase OS=Homo sapiens OX=9606 GN=PKM PE=1 SV=1
140	1107	P04040|CATA_HUMAN	88.15	4	3	3	6		59756	Catalase OS=Homo sapiens OX=9606 GN=CAT PE=1 SV=3
256	789	Q4G0J3|LARP7_HUMAN	88.01	4	2	2	2		66899	La-related protein 7 OS=Homo sapiens OX=9606 GN=LARP7 PE=1 SV=1
141	397	P49915|GUAA_HUMAN	87.89	6	4	4	6	Carbamidomethylation; Oxidation (M)	76716	GMP synthase [glutamine-hydrolyzing] OS=Homo sapiens OX=9606 GN=GMPS PE=1 SV=1
219	666	tr|H0YMD0|H0YMD0_HUMAN	87.55	13	3	3	3		25342	Annexin (Fragment) OS=Homo sapiens OX=9606 GN=ANXA2 PE=1 SV=1
219	667	tr|H0YMU9|H0YMU9_HUMAN	87.55	13	3	3	3		25569	Annexin OS=Homo sapiens OX=9606 GN=ANXA2 PE=1 SV=1
219	668	tr|H0YM50|H0YM50_HUMAN	87.55	12	3	3	3		28379	Annexin (Fragment) OS=Homo sapiens OX=9606 GN=ANXA2 PE=1 SV=1
219	669	tr|H0YN42|H0YN42_HUMAN	87.55	12	3	3	3		28825	Annexin (Fragment) OS=Homo sapiens OX=9606 GN=ANXA2 PE=1 SV=1
219	671	P07355|ANXA2_HUMAN	87.55	9	3	3	3		38604	Annexin A2 OS=Homo sapiens OX=9606 GN=ANXA2 PE=1 SV=2
219	812	tr|H0YMM1|H0YMM1_HUMAN	87.55	20	3	3	3		16459	Annexin (Fragment) OS=Homo sapiens OX=9606 GN=ANXA2 PE=1 SV=1
219	813	tr|H0YKS4|H0YKS4_HUMAN	87.55	17	3	3	3		19530	Annexin (Fragment) OS=Homo sapiens OX=9606 GN=ANXA2 PE=1 SV=1
179	672	P33908|MA1A1_HUMAN	87	4	3	2	4		72969	Mannosyl-oligosaccharide 1 2-alpha-mannosidase IA OS=Homo sapiens OX=9606 GN=MAN1A1 PE=1 SV=3
160	647	Q6ZXV5|TMTC3_HUMAN	86.62	3	2	2	4	Oxidation (M)	104009	Protein O-mannosyl-transferase TMTC3 OS=Homo sapiens OX=9606 GN=TMTC3 PE=1 SV=2
163	415	Q9NVN8|GNL3L_HUMAN	86.32	7	4	4	4	Carbamidomethylation	65573	Guanine nucleotide-binding protein-like 3-like protein OS=Homo sapiens OX=9606 GN=GNL3L PE=1 SV=1
163	418	tr|A0A6I8PS19|A0A6I8PS19_HUMAN	86.32	8	4	4	4	Carbamidomethylation	58013	Guanine nucleotide binding protein-like 3 (Nucleolar)-like isoform CRA_b OS=Homo sapiens OX=9606 GN=GNL3L PE=1 SV=1
133	923	P31025|LCN1_HUMAN	86.14	12	2	2	6		19250	Lipocalin-1 OS=Homo sapiens OX=9606 GN=LCN1 PE=1 SV=1
133	1267	Q5VSP4|LC1L1_HUMAN	86.14	14	2	2	6		17918	Putative lipocalin 1-like protein 1 OS=Homo sapiens OX=9606 GN=LCN1P1 PE=5 SV=1
207	626	tr|E9PM72|E9PM72_HUMAN	85.64	7	3	3	3	Carbamidomethylation	57120	Mediator of RNA polymerase II transcription subunit 17 OS=Homo sapiens OX=9606 GN=MED17 PE=1 SV=2
207	627	tr|A0A1W2PRX4|A0A1W2PRX4_HUMAN	85.64	7	3	3	3	Carbamidomethylation	58994	Cofactor required for Sp1 transcriptional activation subunit 6 (Fragment) OS=Homo sapiens OX=9606 GN=MED17 PE=1 SV=1
207	628	Q9NVC6|MED17_HUMAN	85.64	6	3	3	3	Carbamidomethylation	72890	Mediator of RNA polymerase II transcription subunit 17 OS=Homo sapiens OX=9606 GN=MED17 PE=1 SV=2
207	629	tr|A0A1W2PS27|A0A1W2PS27_HUMAN	85.64	6	3	3	3	Carbamidomethylation	74162	Mediator of RNA polymerase II transcription subunit 17 OS=Homo sapiens OX=9606 GN=MED17 PE=1 SV=1
207	630	tr|A0A1W2PRB8|A0A1W2PRB8_HUMAN	85.64	4	3	3	3	Carbamidomethylation	93445	Cofactor required for Sp1 transcriptional activation subunit 6 OS=Homo sapiens OX=9606 PE=3 SV=1
193	531	P17858|PFKAL_HUMAN	85.14	6	3	3	3	Carbamidomethylation; Oxidation (M)	85018	ATP-dependent 6-phosphofructokinase liver type OS=Homo sapiens OX=9606 GN=PFKL PE=1 SV=6
239	662	tr|Q5JY65|Q5JY65_HUMAN	84.84	3	2	2	2		99173	Crooked neck-like protein 1 OS=Homo sapiens OX=9606 GN=CRNKL1 PE=1 SV=1
239	663	Q9BZJ0|CRNL1_HUMAN	84.84	3	2	2	2		100452	Crooked neck-like protein 1 OS=Homo sapiens OX=9606 GN=CRNKL1 PE=1 SV=4
229	823	Q9NP58|ABCB6_HUMAN	84.6	4	3	3	3		93886	ATP-binding cassette sub-family B member 6 mitochondrial OS=Homo sapiens OX=9606 GN=ABCB6 PE=1 SV=1
209	649	tr|D3YTB5|D3YTB5_HUMAN	84.6	5	3	3	3	Carbamidomethylation	76060	Interleukin-1 receptor-associated kinase 1 OS=Homo sapiens OX=9606 GN=IRAK1 PE=1 SV=1
209	650	P51617|IRAK1_HUMAN	84.6	5	3	3	3	Carbamidomethylation	76537	Interleukin-1 receptor-associated kinase 1 OS=Homo sapiens OX=9606 GN=IRAK1 PE=1 SV=2
194	603	Q8TAF3|WDR48_HUMAN	83.56	5	3	3	3	Carbamidomethylation	76211	WD repeat-containing protein 48 OS=Homo sapiens OX=9606 GN=WDR48 PE=1 SV=1
225	879	Q9BQ70|TCF25_HUMAN	82.51	4	3	3	3	Carbamidomethylation	76667	Transcription factor 25 OS=Homo sapiens OX=9606 GN=TCF25 PE=1 SV=1
201	505	Q96M89|CC138_HUMAN	81.47	5	3	3	3	Carbamidomethylation	76219	Coiled-coil domain-containing protein 138 OS=Homo sapiens OX=9606 GN=CCDC138 PE=1 SV=1
201	631	tr|H7C005|H7C005_HUMAN	81.47	9	3	3	3	Carbamidomethylation	41122	Coiled-coil domain-containing protein 138 (Fragment) OS=Homo sapiens OX=9606 GN=CCDC138 PE=1 SV=1
217	585	Q13409|DC1I2_HUMAN	81.04	7	3	3	3		71457	Cytoplasmic dynein 1 intermediate chain 2 OS=Homo sapiens OX=9606 GN=DYNC1I2 PE=1 SV=3
217	686	tr|E7EQL5|E7EQL5_HUMAN	81.04	14	3	3	3		34914	Cytoplasmic dynein 1 intermediate chain 2 (Fragment) OS=Homo sapiens OX=9606 GN=DYNC1I2 PE=1 SV=1
217	829	tr|E7ET01|E7ET01_HUMAN	81.04	25	3	3	3		19345	Cytoplasmic dynein 1 intermediate chain 2 (Fragment) OS=Homo sapiens OX=9606 GN=DYNC1I2 PE=1 SV=1
217	837	tr|E9PGG1|E9PGG1_HUMAN	81.04	39	3	3	3		12328	Cytoplasmic dynein 1 intermediate chain 2 (Fragment) OS=Homo sapiens OX=9606 GN=DYNC1I2 PE=1 SV=1
217	838	tr|E7EUM4|E7EUM4_HUMAN	81.04	31	3	3	3		15243	Cytoplasmic dynein 1 intermediate chain 2 (Fragment) OS=Homo sapiens OX=9606 GN=DYNC1I2 PE=1 SV=1
217	839	tr|E7ERR6|E7ERR6_HUMAN	81.04	31	3	3	3		15542	Cytoplasmic dynein 1 intermediate chain 2 (Fragment) OS=Homo sapiens OX=9606 GN=DYNC1I2 PE=1 SV=1
217	840	tr|E7ERH4|E7ERH4_HUMAN	81.04	28	3	3	3		16789	Cytoplasmic dynein 1 intermediate chain 2 (Fragment) OS=Homo sapiens OX=9606 GN=DYNC1I2 PE=1 SV=1
217	841	tr|E7ETL8|E7ETL8_HUMAN	81.04	23	3	3	3		20554	Cytoplasmic dynein 1 intermediate chain 2 (Fragment) OS=Homo sapiens OX=9606 GN=DYNC1I2 PE=1 SV=1
217	842	tr|E7EQU2|E7EQU2_HUMAN	81.04	23	3	3	3		20756	Cytoplasmic dynein 1 intermediate chain 2 (Fragment) OS=Homo sapiens OX=9606 GN=DYNC1I2 PE=1 SV=1
217	843	tr|E7ESD3|E7ESD3_HUMAN	81.04	23	3	3	3		20993	Cytoplasmic dynein 1 intermediate chain 2 (Fragment) OS=Homo sapiens OX=9606 GN=DYNC1I2 PE=1 SV=1
217	844	tr|E7EMU4|E7EMU4_HUMAN	81.04	20	3	3	3		24029	Cytoplasmic dynein 1 intermediate chain 2 (Fragment) OS=Homo sapiens OX=9606 GN=DYNC1I2 PE=1 SV=1
217	845	tr|E7EV09|E7EV09_HUMAN	81.04	17	3	3	3		28404	Cytoplasmic dynein 1 intermediate chain 2 (Fragment) OS=Homo sapiens OX=9606 GN=DYNC1I2 PE=1 SV=8
148	499	P05141|ADT2_HUMAN	81	14	4	2	5		32852	ADP/ATP translocase 2 OS=Homo sapiens OX=9606 GN=SLC25A5 PE=1 SV=7
259	972	P13639|EF2_HUMAN	79.77	3	2	2	2	Carbamidomethylation	95338	Elongation factor 2 OS=Homo sapiens OX=9606 GN=EEF2 PE=1 SV=4
226	880	O75342|LX12B_HUMAN	78.96	5	3	3	3		80356	Arachidonate 12-lipoxygenase 12R-type OS=Homo sapiens OX=9606 GN=ALOX12B PE=1 SV=1
262	715	Q6UN15|FIP1_HUMAN	78.21	4	2	2	2		66526	Pre-mRNA 3'-end-processing factor FIP1 OS=Homo sapiens OX=9606 GN=FIP1L1 PE=1 SV=1
212	864	P36578|RL4_HUMAN	77.65	7	3	3	3	Carbamidomethylation	47697	60S ribosomal protein L4 OS=Homo sapiens OX=9606 GN=RPL4 PE=1 SV=5
208	645	tr|G5E9W2|G5E9W2_HUMAN	77.53	4	3	3	3		85147	Hexosyltransferase OS=Homo sapiens OX=9606 GN=CHPF2 PE=1 SV=1
208	646	Q9P2E5|CHPF2_HUMAN	77.53	4	3	3	3		85948	Chondroitin sulfate glucuronyltransferase OS=Homo sapiens OX=9606 GN=CHPF2 PE=2 SV=2
223	721	Q16394|EXT1_HUMAN	77.46	4	3	3	3		86255	Exostosin-1 OS=Homo sapiens OX=9606 GN=EXT1 PE=1 SV=2
232	1360	P10599|THIO_HUMAN	77.42	23	3	3	3		11737	Thioredoxin OS=Homo sapiens OX=9606 GN=TXN PE=1 SV=3
215	1119	tr|E7ESK7|E7ESK7_HUMAN	77.39	17	2	2	3	Acetylation (Protein N-term); Oxidation (M)	15697	14-3-3 protein zeta/delta (Fragment) OS=Homo sapiens OX=9606 GN=YWHAZ PE=1 SV=1
215	1121	P63104|1433Z_HUMAN	77.39	9	2	2	3	Acetylation (Protein N-term); Oxidation (M)	27745	14-3-3 protein zeta/delta OS=Homo sapiens OX=9606 GN=YWHAZ PE=1 SV=1
215	1123	tr|E7EX29|E7EX29_HUMAN	77.39	9	2	2	3	Acetylation (Protein N-term); Oxidation (M)	28037	14-3-3 protein zeta/delta (Fragment) OS=Homo sapiens OX=9606 GN=YWHAZ PE=1 SV=1
215	1125	tr|E5RGE1|E5RGE1_HUMAN	77.39	45	2	2	3	Acetylation (Protein N-term); Oxidation (M)	5763	14-3-3 protein zeta/delta (Fragment) OS=Homo sapiens OX=9606 GN=YWHAZ PE=1 SV=8
215	1126	tr|E5RIR4|E5RIR4_HUMAN	77.39	31	2	2	3	Acetylation (Protein N-term); Oxidation (M)	8434	14-3-3 protein zeta/delta (Fragment) OS=Homo sapiens OX=9606 GN=YWHAZ PE=1 SV=1
215	1128	tr|E9PD24|E9PD24_HUMAN	77.39	25	2	2	3	Acetylation (Protein N-term); Oxidation (M)	10612	14-3-3 protein zeta/delta (Fragment) OS=Homo sapiens OX=9606 GN=YWHAZ PE=1 SV=1
215	1129	tr|E7EVZ2|E7EVZ2_HUMAN	77.39	23	2	2	3	Acetylation (Protein N-term); Oxidation (M)	11270	14-3-3 protein zeta/delta (Fragment) OS=Homo sapiens OX=9606 GN=YWHAZ PE=1 SV=1
255	751	P50990|TCPQ_HUMAN	76.59	5	2	2	2		59621	T-complex protein 1 subunit theta OS=Homo sapiens OX=9606 GN=CCT8 PE=1 SV=4
266	1117	P62258|1433E_HUMAN	76.2	9	2	2	2	Acetylation (Protein N-term)	29174	14-3-3 protein epsilon OS=Homo sapiens OX=9606 GN=YWHAE PE=1 SV=1
176	1084	P01591|IGJ_HUMAN	76.04	16	2	2	4	Carbamidomethylation; Oxidation (M)	18099	Immunoglobulin J chain OS=Homo sapiens OX=9606 GN=JCHAIN PE=1 SV=4
265	1115	P98153|IDD_HUMAN	75.8	4	2	2	2	Carbamidomethylation	60811	Integral membrane protein DGCR2/IDD OS=Homo sapiens OX=9606 GN=DGCR2 PE=1 SV=1
265	1171	tr|F6SYP7|F6SYP7_HUMAN	75.8	4	2	2	2	Carbamidomethylation	60877	Integral membrane protein DGCR2/IDD OS=Homo sapiens OX=9606 GN=DGCR2 PE=1 SV=1
203	654	Q96EY7|PTCD3_HUMAN	75.47	4	3	3	3		78550	Pentatricopeptide repeat domain-containing protein 3 mitochondrial OS=Homo sapiens OX=9606 GN=PTCD3 PE=1 SV=3
220	725	tr|A0A6Q8PFJ0|A0A6Q8PFJ0_HUMAN	75.43	5	3	3	3		80903	Prelamin-A/C OS=Homo sapiens OX=9606 GN=LMNA PE=1 SV=1
220	740	tr|Q3BDU5|Q3BDU5_HUMAN	75.43	7	3	3	3		55638	Prelamin-A/C OS=Homo sapiens OX=9606 GN=LMNA PE=1 SV=1
220	741	tr|A0A6Q8PHQ9|A0A6Q8PHQ9_HUMAN	75.43	6	3	3	3		58496	Prelamin-A/C OS=Homo sapiens OX=9606 GN=LMNA PE=1 SV=1
220	742	P02545|LMNA_HUMAN	75.43	5	3	3	3		74140	Prelamin-A/C OS=Homo sapiens OX=9606 GN=LMNA PE=1 SV=1
162	608	P12236|ADT3_HUMAN	75.43	10	3	1	4		32866	ADP/ATP translocase 3 OS=Homo sapiens OX=9606 GN=SLC25A6 PE=1 SV=4
162	682	P12235|ADT1_HUMAN	75.43	10	3	1	4		33065	ADP/ATP translocase 1 OS=Homo sapiens OX=9606 GN=SLC25A4 PE=1 SV=4
162	697	tr|V9GYG0|V9GYG0_HUMAN	75.43	14	3	1	4		22885	ADP/ATP translocase 1 OS=Homo sapiens OX=9606 GN=SLC25A4 PE=1 SV=1
189	1305	P25311|ZA2G_HUMAN	74.63	7	2	2	4	Carbamidomethylation	34259	Zinc-alpha-2-glycoprotein OS=Homo sapiens OX=9606 GN=AZGP1 PE=1 SV=2
231	1295	Q8TBA6|GOGA5_HUMAN	74.22	3	2	2	3		83024	Golgin subfamily A member 5 OS=Homo sapiens OX=9606 GN=GOLGA5 PE=1 SV=3
228	1345	Q7L7L0|H2A3_HUMAN	73.76	22	2	2	3		14121	Histone H2A type 3 OS=Homo sapiens OX=9606 GN=H2AW PE=1 SV=3
228	1356	Q8IUE6|H2A2B_HUMAN	73.76	22	2	2	3		13995	Histone H2A type 2-B OS=Homo sapiens OX=9606 GN=H2AC21 PE=1 SV=3
228	1358	tr|A0A0U1RR32|A0A0U1RR32_HUMAN	73.76	17	2	2	3		18482	Histone H2A OS=Homo sapiens OX=9606 GN=hCG_2039566 PE=3 SV=1
228	1359	tr|A0A0U1RRH7|A0A0U1RRH7_HUMAN	73.76	16	2	2	3		18553	Histone H2A OS=Homo sapiens OX=9606 PE=3 SV=1
195	748	Q5T749|KPRP_HUMAN	73.53	5	3	3	3	Carbamidomethylation	64136	Keratinocyte proline-rich protein OS=Homo sapiens OX=9606 GN=KPRP PE=1 SV=1
237	827	P25705|ATPA_HUMAN	72.58	4	2	2	2		59751	ATP synthase subunit alpha mitochondrial OS=Homo sapiens OX=9606 GN=ATP5F1A PE=1 SV=1
242	1040	P49368|TCPG_HUMAN	72.21	4	2	2	2	Carbamidomethylation	60534	T-complex protein 1 subunit gamma OS=Homo sapiens OX=9606 GN=CCT3 PE=1 SV=4
242	1041	tr|B4DUR8|B4DUR8_HUMAN	72.21	5	2	2	2	Carbamidomethylation	55674	T-complex protein 1 subunit gamma OS=Homo sapiens OX=9606 GN=CCT3 PE=1 SV=1
277	1889	O14828|SCAM3_HUMAN	71.68	5	2	2	2		38287	Secretory carrier-associated membrane protein 3 OS=Homo sapiens OX=9606 GN=SCAMP3 PE=1 SV=3
258	959	Q8IYI6|EXOC8_HUMAN	71.65	3	2	2	2	Carbamidomethylation	81799	Exocyst complex component 8 OS=Homo sapiens OX=9606 GN=EXOC8 PE=1 SV=2
240	747	Q08188|TGM3_HUMAN	71.49	3	2	2	2		76632	Protein-glutamine gamma-glutamyltransferase E OS=Homo sapiens OX=9606 GN=TGM3 PE=1 SV=4
240	749	tr|A0A494C0J7|A0A494C0J7_HUMAN	71.49	3	2	2	2		78857	TGc domain-containing protein OS=Homo sapiens OX=9606 PE=3 SV=1
238	648	O95391|SLU7_HUMAN	70.78	4	2	2	2	Acetylation (Protein N-term)	68387	Pre-mRNA-splicing factor SLU7 OS=Homo sapiens OX=9606 GN=SLU7 PE=1 SV=2
233	1370	Q6NUS6|TECT3_HUMAN	70.7	4	2	2	3		66157	Tectonic-3 OS=Homo sapiens OX=9606 GN=TCTN3 PE=1 SV=2
233	1372	tr|A0A0C4DFN5|A0A0C4DFN5_HUMAN	70.7	4	2	2	3		68016	Chromosome 10 open reading frame 61 OS=Homo sapiens OX=9606 GN=TCTN3 PE=1 SV=1
205	708	tr|A0A0A0MSI0|A0A0A0MSI0_HUMAN	70.01	19	3	2	3	Acetylation (Protein N-term)	18976	Peroxiredoxin-1 (Fragment) OS=Homo sapiens OX=9606 GN=PRDX1 PE=1 SV=1
205	709	Q06830|PRDX1_HUMAN	70.01	16	3	2	3	Acetylation (Protein N-term)	22110	Peroxiredoxin-1 OS=Homo sapiens OX=9606 GN=PRDX1 PE=1 SV=1
205	710	tr|A0A0A0MRQ5|A0A0A0MRQ5_HUMAN	70.01	33	3	2	3	Acetylation (Protein N-term)	10676	Peroxiredoxin-1 OS=Homo sapiens OX=9606 GN=PRDX1 PE=1 SV=1
241	952	Q96MM7|H6ST2_HUMAN	69.55	4	2	2	2	Carbamidomethylation	69130	Heparan-sulfate 6-O-sulfotransferase 2 OS=Homo sapiens OX=9606 GN=HS6ST2 PE=1 SV=2
191	445	Q96NL6|SCLT1_HUMAN	69.5	6	3	3	3		80910	Sodium channel and clathrin linker 1 OS=Homo sapiens OX=9606 GN=SCLT1 PE=1 SV=2
267	1167	tr|A0A4W9A917|A0A4W9A917_HUMAN	68.97	5	2	1	2	Carbamidomethylation	41335	Immunoglobulin heavy constant gamma 3 (Fragment) OS=Homo sapiens OX=9606 GN=IGHG3 PE=1 SV=1
267	1168	P01860|IGHG3_HUMAN	68.97	5	2	1	2	Carbamidomethylation	41287	Immunoglobulin heavy constant gamma 3 OS=Homo sapiens OX=9606 GN=IGHG3 PE=1 SV=2
267	1169	tr|A0A286YES1|A0A286YES1_HUMAN	68.97	4	2	1	2	Carbamidomethylation	49141	Immunoglobulin heavy constant gamma 3 (Fragment) OS=Homo sapiens OX=9606 GN=IGHG3 PE=1 SV=1
284	1249	tr|G8JLB6|G8JLB6_HUMAN	68.87	8	2	2	2		51230	Heterogeneous nuclear ribonucleoprotein H OS=Homo sapiens OX=9606 GN=HNRNPH1 PE=1 SV=1
251	967	P60842|IF4A1_HUMAN	68.67	6	2	2	2		46154	Eukaryotic initiation factor 4A-I OS=Homo sapiens OX=9606 GN=EIF4A1 PE=1 SV=1
251	1102	tr|E7EQG2|E7EQG2_HUMAN	68.67	7	2	2	2		41290	RNA helicase OS=Homo sapiens OX=9606 GN=EIF4A2 PE=1 SV=1
251	1104	Q14240|IF4A2_HUMAN	68.67	6	2	2	2		46402	Eukaryotic initiation factor 4A-II OS=Homo sapiens OX=9606 GN=EIF4A2 PE=1 SV=2
214	1016	P06748|NPM_HUMAN	68.24	9	3	3	3		32575	Nucleophosmin OS=Homo sapiens OX=9606 GN=NPM1 PE=1 SV=2
221	883	P63244|RACK1_HUMAN	67.1	9	2	2	3		35077	Receptor of activated protein C kinase 1 OS=Homo sapiens OX=9606 GN=RACK1 PE=1 SV=3
221	1209	tr|H0YAF8|H0YAF8_HUMAN	67.1	14	2	2	3		22053	Receptor of-activated protein C kinase 1 (Fragment) OS=Homo sapiens OX=9606 GN=RACK1 PE=1 SV=1
221	1210	tr|H0YAM7|H0YAM7_HUMAN	67.1	11	2	2	3		27424	Receptor of-activated protein C kinase 1 (Fragment) OS=Homo sapiens OX=9606 GN=RACK1 PE=1 SV=1
221	1211	tr|J3KPE3|J3KPE3_HUMAN	67.1	10	2	2	3		30104	Receptor of-activated protein C kinase 1 OS=Homo sapiens OX=9606 GN=RACK1 PE=1 SV=1
221	1212	tr|H0Y8W2|H0Y8W2_HUMAN	67.1	10	2	2	3		30271	Receptor of-activated protein C kinase 1 (Fragment) OS=Homo sapiens OX=9606 GN=RACK1 PE=1 SV=1
385	1838	Q6IS14|IF5AL_HUMAN	65.87	16	1	1	1	Carbamidomethylation	16773	Eukaryotic translation initiation factor 5A-1-like OS=Homo sapiens OX=9606 GN=EIF5AL1 PE=2 SV=2
385	1839	P63241|IF5A1_HUMAN	65.87	16	1	1	1	Carbamidomethylation	16832	Eukaryotic translation initiation factor 5A-1 OS=Homo sapiens OX=9606 GN=EIF5A PE=1 SV=2
236	817	O14654|IRS4_HUMAN	65.64	1	2	2	2	Carbamidomethylation	133767	Insulin receptor substrate 4 OS=Homo sapiens OX=9606 GN=IRS4 PE=1 SV=1
281	1227	tr|Q5JR95|Q5JR95_HUMAN	64.65	15	2	2	2		21880	40S ribosomal protein S8 OS=Homo sapiens OX=9606 GN=RPS8 PE=1 SV=1
281	1228	P62241|RS8_HUMAN	64.65	13	2	2	2		24205	40S ribosomal protein S8 OS=Homo sapiens OX=9606 GN=RPS8 PE=1 SV=2
227	1170	Q9UH99|SUN2_HUMAN	64.09	3	2	2	3		80311	SUN domain-containing protein 2 OS=Homo sapiens OX=9606 GN=SUN2 PE=1 SV=3
270	1215	Q5T750|XP32_HUMAN	63.74	8	2	2	2	Carbamidomethylation	26238	Skin-specific protein 32 OS=Homo sapiens OX=9606 GN=XP32 PE=1 SV=1
280	1179	tr|A0A2R8YFL3|A0A2R8YFL3_HUMAN	63.15	4	2	2	2	Carbamidomethylation	50101	Interferon gamma receptor 1 OS=Homo sapiens OX=9606 GN=IFNGR1 PE=1 SV=1
280	1180	tr|A0A2R8Y7R1|A0A2R8Y7R1_HUMAN	63.15	4	2	2	2	Carbamidomethylation	52436	Interferon gamma receptor 1 OS=Homo sapiens OX=9606 GN=IFNGR1 PE=1 SV=1
280	1181	tr|A0A2R8Y4U4|A0A2R8Y4U4_HUMAN	63.15	4	2	2	2	Carbamidomethylation	53643	Interferon gamma receptor 1 OS=Homo sapiens OX=9606 GN=IFNGR1 PE=1 SV=1
280	1182	P15260|INGR1_HUMAN	63.15	4	2	2	2	Carbamidomethylation	54405	Interferon gamma receptor 1 OS=Homo sapiens OX=9606 GN=IFNGR1 PE=1 SV=1
358	1622	Q9UQ80|PA2G4_HUMAN	62.58	5	1	1	1		43787	Proliferation-associated protein 2G4 OS=Homo sapiens OX=9606 GN=PA2G4 PE=1 SV=3
247	713	Q8N3R9|MPP5_HUMAN	62.55	3	2	2	2		77294	MAGUK p55 subfamily member 5 OS=Homo sapiens OX=9606 GN=MPP5 PE=1 SV=3
271	1216	tr|B9A067|B9A067_HUMAN	62.24	3	2	2	2		78974	MICOS complex subunit MIC60 OS=Homo sapiens OX=9606 GN=IMMT PE=1 SV=2
271	1371	tr|A0A087WYS0|A0A087WYS0_HUMAN	62.24	6	2	2	2		40501	MICOS complex subunit MIC60 OS=Homo sapiens OX=9606 GN=IMMT PE=1 SV=1
271	1373	Q16891|MIC60_HUMAN	62.24	3	2	2	2		83678	MICOS complex subunit MIC60 OS=Homo sapiens OX=9606 GN=IMMT PE=1 SV=1
249	855	Q9NXH9|TRM1_HUMAN	61.82	4	2	2	2		72234	tRNA (guanine(26)-N(2))-dimethyltransferase OS=Homo sapiens OX=9606 GN=TRMT1 PE=1 SV=1
204	687	P26038|MOES_HUMAN	61.75	5	3	2	3		67820	Moesin OS=Homo sapiens OX=9606 GN=MSN PE=1 SV=3
386	1851	Q86V85|GP180_HUMAN	61.55	3	1	1	1		49395	Integral membrane protein GPR180 OS=Homo sapiens OX=9606 GN=GPR180 PE=2 SV=1
210	739	tr|A0A2R8Y7M3|A0A2R8Y7M3_HUMAN	61.32	5	3	2	3		62931	Radixin OS=Homo sapiens OX=9606 GN=RDX PE=1 SV=1
210	744	P35241|RADI_HUMAN	61.32	4	3	2	3		68564	Radixin OS=Homo sapiens OX=9606 GN=RDX PE=1 SV=1
210	745	tr|A0A2R8Y5S7|A0A2R8Y5S7_HUMAN	61.32	4	3	2	3		69336	Radixin OS=Homo sapiens OX=9606 GN=RDX PE=1 SV=1
367	1769	Q7Z2W4|ZCCHV_HUMAN	60.82	2	1	1	1		101431	Zinc finger CCCH-type antiviral protein 1 OS=Homo sapiens OX=9606 GN=ZC3HAV1 PE=1 SV=3
367	1770	tr|C9J6P4|C9J6P4_HUMAN	60.82	1	1	1	1		114085	Zinc finger CCCH-type antiviral protein 1 OS=Homo sapiens OX=9606 GN=ZC3HAV1 PE=1 SV=1
327	1004	P08621|RU17_HUMAN	60.63	4	1	1	1		51557	U1 small nuclear ribonucleoprotein 70 kDa OS=Homo sapiens OX=9606 GN=SNRNP70 PE=1 SV=2
252	1032	Q86YV9|HPS6_HUMAN	60.37	3	2	2	2		82975	Hermansky-Pudlak syndrome 6 protein OS=Homo sapiens OX=9606 GN=HPS6 PE=1 SV=1
234	1393	tr|E9PQ96|E9PQ96_HUMAN	59.2	24	2	2	3		10279	40S ribosomal protein S3 OS=Homo sapiens OX=9606 GN=RPS3 PE=1 SV=1
234	1394	tr|E9PJH4|E9PJH4_HUMAN	59.2	19	2	2	3		12941	40S ribosomal protein S3 OS=Homo sapiens OX=9606 GN=RPS3 PE=1 SV=1
234	1395	tr|F2Z2S8|F2Z2S8_HUMAN	59.2	19	2	2	3		13069	40S ribosomal protein S3 OS=Homo sapiens OX=9606 GN=RPS3 PE=1 SV=1
234	1396	tr|H0YF32|H0YF32_HUMAN	59.2	18	2	2	3		13515	40S ribosomal protein S3 (Fragment) OS=Homo sapiens OX=9606 GN=RPS3 PE=1 SV=1
234	1397	tr|E9PK82|E9PK82_HUMAN	59.2	17	2	2	3		14318	40S ribosomal protein S3 (Fragment) OS=Homo sapiens OX=9606 GN=RPS3 PE=1 SV=1
234	1398	tr|H0YCJ7|H0YCJ7_HUMAN	59.2	16	2	2	3		15003	40S ribosomal protein S3 (Fragment) OS=Homo sapiens OX=9606 GN=RPS3 PE=1 SV=1
234	1400	tr|E9PPU1|E9PPU1_HUMAN	59.2	14	2	2	3		17407	40S ribosomal protein S3 OS=Homo sapiens OX=9606 GN=RPS3 PE=1 SV=1
234	1401	tr|H0YEU2|H0YEU2_HUMAN	59.2	13	2	2	3		18680	40S ribosomal protein S3 (Fragment) OS=Homo sapiens OX=9606 GN=RPS3 PE=1 SV=1
234	1403	tr|E9PL09|E9PL09_HUMAN	59.2	10	2	2	3		25371	40S ribosomal protein S3 OS=Homo sapiens OX=9606 GN=RPS3 PE=1 SV=1
234	1406	P23396|RS3_HUMAN	59.2	9	2	2	3		26688	40S ribosomal protein S3 OS=Homo sapiens OX=9606 GN=RPS3 PE=1 SV=2
290	1388	tr|J3KRG2|J3KRG2_HUMAN	59.18	11	2	2	2		17791	Gasdermin-A (Fragment) OS=Homo sapiens OX=9606 GN=GSDMA PE=1 SV=8
290	1390	Q96QA5|GSDMA_HUMAN	59.18	4	2	2	2		49365	Gasdermin-A OS=Homo sapiens OX=9606 GN=GSDMA PE=1 SV=4
257	914	P16435|NCPR_HUMAN	58.48	3	2	2	2		76690	NADPH--cytochrome P450 reductase OS=Homo sapiens OX=9606 GN=POR PE=1 SV=2
257	915	tr|H0Y4R2|H0Y4R2_HUMAN	58.48	2	2	2	2		81702	NADPH--hemoprotein reductase (Fragment) OS=Homo sapiens OX=9606 GN=POR PE=1 SV=1
387	1859	Q9Y5X1|SNX9_HUMAN	58.13	2	1	1	1		66592	Sorting nexin-9 OS=Homo sapiens OX=9606 GN=SNX9 PE=1 SV=1
388	1862	Q6ZVX7|FBX50_HUMAN	57.84	4	1	1	1		30847	F-box only protein 50 OS=Homo sapiens OX=9606 GN=NCCRP1 PE=1 SV=1
264	1017	P22735|TGM1_HUMAN	57.81	3	2	2	2		89787	Protein-glutamine gamma-glutamyltransferase K OS=Homo sapiens OX=9606 GN=TGM1 PE=1 SV=4
365	1746	P30825|SL7A1_HUMAN	57.28	2	1	1	1	Carbamidomethylation	67638	High affinity cationic amino acid transporter 1 OS=Homo sapiens OX=9606 GN=SLC7A1 PE=1 SV=1
268	1174	tr|A0A0A0MS07|A0A0A0MS07_HUMAN	56.85	7	2	1	2		31983	Immunoglobulin heavy constant gamma 1 (Fragment) OS=Homo sapiens OX=9606 GN=IGHG1 PE=1 SV=1
268	1175	P01857|IGHG1_HUMAN	56.85	6	2	1	2		36106	Immunoglobulin heavy constant gamma 1 OS=Homo sapiens OX=9606 GN=IGHG1 PE=1 SV=1
268	1176	tr|A0A0A0MS08|A0A0A0MS08_HUMAN	56.85	5	2	1	2		43912	Immunoglobulin heavy constant gamma 1 (Fragment) OS=Homo sapiens OX=9606 GN=IGHG1 PE=1 SV=1
313	1652	tr|A0A669KAX4|A0A669KAX4_HUMAN	56.79	1	1	1	1		102526	Cullin-4B OS=Homo sapiens OX=9606 GN=CUL4B PE=1 SV=1
313	1653	tr|K4DI93|K4DI93_HUMAN	56.79	1	1	1	1		102756	Cullin 4B isoform CRA_e OS=Homo sapiens OX=9606 GN=CUL4B PE=1 SV=1
313	1654	Q13620|CUL4B_HUMAN	56.79	1	1	1	1		103982	Cullin-4B OS=Homo sapiens OX=9606 GN=CUL4B PE=1 SV=4
260	1153	Q9H089|LSG1_HUMAN	56.72	3	2	2	2		75225	Large subunit GTPase 1 homolog OS=Homo sapiens OX=9606 GN=LSG1 PE=1 SV=2
330	1106	P78371|TCPB_HUMAN	56.44	3	1	1	1		57488	T-complex protein 1 subunit beta OS=Homo sapiens OX=9606 GN=CCT2 PE=1 SV=4
186	955	tr|F8VVM2|F8VVM2_HUMAN	56.11	8	2	2	4	Carbamidomethylation	36161	Phosphate carrier protein mitochondrial OS=Homo sapiens OX=9606 GN=SLC25A3 PE=1 SV=1
389	1872	tr|C9JRT6|C9JRT6_HUMAN	55.61	5	1	1	1		29539	NEDD8 ultimate buster 1 (Fragment) OS=Homo sapiens OX=9606 GN=NUB1 PE=1 SV=1
389	1873	tr|F8WDB6|F8WDB6_HUMAN	55.61	4	1	1	1		31076	NEDD8 ultimate buster 1 OS=Homo sapiens OX=9606 GN=NUB1 PE=1 SV=1
389	1874	Q9Y5A7|NUB1_HUMAN	55.61	2	1	1	1		70538	NEDD8 ultimate buster 1 OS=Homo sapiens OX=9606 GN=NUB1 PE=1 SV=2
389	1875	tr|H3BM14|H3BM14_HUMAN	55.61	2	1	1	1		71922	NEDD8 ultimate buster 1 OS=Homo sapiens OX=9606 GN=NUB1 PE=1 SV=1
389	1877	tr|H3BM74|H3BM74_HUMAN	55.61	2	1	1	1		73342	NEDD8 ultimate buster 1 OS=Homo sapiens OX=9606 GN=NUB1 PE=1 SV=1
269	1184	Q9NVP1|DDX18_HUMAN	55.14	3	2	2	2		75407	ATP-dependent RNA helicase DDX18 OS=Homo sapiens OX=9606 GN=DDX18 PE=1 SV=2
279	1113	tr|F5H6W4|F5H6W4_HUMAN	55.03	4	2	2	2		70123	E3 ubiquitin-protein ligase MARCHF7 OS=Homo sapiens OX=9606 GN=MARCHF7 PE=1 SV=1
279	1114	Q9H992|MARH7_HUMAN	55.03	4	2	2	2		78051	E3 ubiquitin-protein ligase MARCHF7 OS=Homo sapiens OX=9606 GN=MARCHF7 PE=1 SV=1
312	1650	P35749|MYH11_HUMAN	54.97	1	1	1	1		227337	Myosin-11 OS=Homo sapiens OX=9606 GN=MYH11 PE=1 SV=3
312	1656	tr|A0A494C024|A0A494C024_HUMAN	54.97	2	1	1	1		72183	Myosin-11 OS=Homo sapiens OX=9606 GN=MYH11 PE=1 SV=1
312	1657	P35579|MYH9_HUMAN	54.97	1	1	1	1		226530	Myosin-9 OS=Homo sapiens OX=9606 GN=MYH9 PE=1 SV=4
391	1882	tr|D6RD18|D6RD18_HUMAN	54.85	5	1	1	1		30474	Heterogeneous nuclear ribonucleoprotein A/B OS=Homo sapiens OX=9606 GN=HNRNPAB PE=1 SV=1
391	1883	Q99729|ROAA_HUMAN	54.85	4	1	1	1		36225	Heterogeneous nuclear ribonucleoprotein A/B OS=Homo sapiens OX=9606 GN=HNRNPAB PE=1 SV=2
298	1160	P29508|SPB3_HUMAN	54.81	3	1	1	1		44565	Serpin B3 OS=Homo sapiens OX=9606 GN=SERPINB3 PE=1 SV=2
298	1205	tr|H0Y5H9|H0Y5H9_HUMAN	54.81	3	1	1	1		42507	Serpin B4 (Fragment) OS=Homo sapiens OX=9606 GN=SERPINB4 PE=1 SV=1
298	1206	P48594|SPB4_HUMAN	54.81	3	1	1	1		44854	Serpin B4 OS=Homo sapiens OX=9606 GN=SERPINB4 PE=1 SV=2
298	1884	tr|C9JZ65|C9JZ65_HUMAN	54.81	6	1	1	1		24374	Serpin B4 (Fragment) OS=Homo sapiens OX=9606 GN=SERPINB4 PE=1 SV=1
344	1716	P61978|HNRPK_HUMAN	54.69	4	1	1	1		50976	Heterogeneous nuclear ribonucleoprotein K OS=Homo sapiens OX=9606 GN=HNRNPK PE=1 SV=1
344	1765	tr|Q5T6W2|Q5T6W2_HUMAN	54.69	4	1	1	1		41807	Heterogeneous nuclear ribonucleoprotein K (Fragment) OS=Homo sapiens OX=9606 GN=HNRNPK PE=1 SV=1
187	1564	P49411|EFTU_HUMAN	54	2	1	1	4		49542	Elongation factor Tu mitochondrial OS=Homo sapiens OX=9606 GN=TUFM PE=1 SV=2
187	1910	tr|H3BNU3|H3BNU3_HUMAN	54	9	1	1	4		10902	Elongation factor Tu mitochondrial OS=Homo sapiens OX=9606 GN=TUFM PE=1 SV=1
392	1894	Q8TB61|S35B2_HUMAN	53.88	3	1	1	1		47515	Adenosine 3'-phospho 5'-phosphosulfate transporter 1 OS=Homo sapiens OX=9606 GN=SLC35B2 PE=1 SV=1
248	737	tr|D6RER0|D6RER0_HUMAN	53.81	5	2	2	2	Carbamidomethylation; Acetylation (Protein N-term); Oxidation (M)	43410	Long-chain-fatty-acid--CoA ligase 1 OS=Homo sapiens OX=9606 GN=ACSL1 PE=1 SV=1
248	743	tr|E7EPM6|E7EPM6_HUMAN	53.81	3	2	2	2	Carbamidomethylation; Acetylation (Protein N-term); Oxidation (M)	74282	Long-chain-fatty-acid--CoA ligase 1 OS=Homo sapiens OX=9606 GN=ACSL1 PE=1 SV=1
248	746	P33121|ACSL1_HUMAN	53.81	3	2	2	2	Carbamidomethylation; Acetylation (Protein N-term); Oxidation (M)	77943	Long-chain-fatty-acid--CoA ligase 1 OS=Homo sapiens OX=9606 GN=ACSL1 PE=1 SV=1
368	1787	tr|A0A075B6F6|A0A075B6F6_HUMAN	53.38	4	1	1	1		30162	Minor histocompatibility antigen H13 (Fragment) OS=Homo sapiens OX=9606 GN=HM13 PE=1 SV=1
368	1788	tr|A0A0S2Z6F0|A0A0S2Z6F0_HUMAN	53.38	3	1	1	1		38068	Histocompatibility 13 isoform 2 OS=Homo sapiens OX=9606 GN=HM13 PE=1 SV=1
368	1789	tr|A0A3B3IT72|A0A3B3IT72_HUMAN	53.38	3	1	1	1		40539	Minor histocompatibility antigen H13 OS=Homo sapiens OX=9606 GN=HM13 PE=1 SV=1
368	1790	Q8TCT9|HM13_HUMAN	53.38	3	1	1	1		41488	Minor histocompatibility antigen H13 OS=Homo sapiens OX=9606 GN=HM13 PE=1 SV=1
368	1791	tr|A0A3B3IUB5|A0A3B3IUB5_HUMAN	53.38	3	1	1	1		46314	Minor histocompatibility antigen H13 OS=Homo sapiens OX=9606 GN=HM13 PE=1 SV=1
368	1903	tr|A0A0C4DGU3|A0A0C4DGU3_HUMAN	53.38	8	1	1	1		15432	Minor histocompatibility antigen H13 OS=Homo sapiens OX=9606 GN=HM13 PE=1 SV=1
394	1911	tr|A0A494C016|A0A494C016_HUMAN	53.28	2	1	1	1		69677	Pyruvate carboxylase mitochondrial OS=Homo sapiens OX=9606 GN=PC PE=1 SV=1
394	1919	P11498|PYC_HUMAN	53.28	1	1	1	1		129634	Pyruvate carboxylase mitochondrial OS=Homo sapiens OX=9606 GN=PC PE=1 SV=2
393	1908	Q12907|LMAN2_HUMAN	53.05	3	1	1	1		40229	Vesicular integral-membrane protein VIP36 OS=Homo sapiens OX=9606 GN=LMAN2 PE=1 SV=1
309	1190	tr|A0A590UK01|A0A590UK01_HUMAN	52.93	3	1	1	1		31580	Serine/arginine-rich-splicing factor 6 OS=Homo sapiens OX=9606 GN=SRSF6 PE=1 SV=1
309	1192	tr|A0A590UK80|A0A590UK80_HUMAN	52.93	1	1	1	1		121054	Uncharacterized protein (Fragment) OS=Homo sapiens OX=9606 PE=3 SV=1
309	1194	tr|A0A590UJK4|A0A590UJK4_HUMAN	52.93	4	1	1	1		26306	Serine/arginine-rich-splicing factor 6 OS=Homo sapiens OX=9606 GN=SRSF6 PE=1 SV=1
309	1195	tr|A0A590UJP7|A0A590UJP7_HUMAN	52.93	3	1	1	1		32026	Serine/arginine-rich-splicing factor 6 OS=Homo sapiens OX=9606 GN=SRSF6 PE=1 SV=1
309	1197	Q13247|SRSF6_HUMAN	52.93	3	1	1	1		39587	Serine/arginine-rich splicing factor 6 OS=Homo sapiens OX=9606 GN=SRSF6 PE=1 SV=2
291	1445	P61619|S61A1_HUMAN	52.54	4	2	2	2		52265	Protein transport protein Sec61 subunit alpha isoform 1 OS=Homo sapiens OX=9606 GN=SEC61A1 PE=1 SV=2
291	1447	tr|B4DR61|B4DR61_HUMAN	52.54	4	2	2	2		52950	Protein transport protein Sec61 subunit alpha isoform 1 OS=Homo sapiens OX=9606 GN=SEC61A1 PE=1 SV=1
245	1244	P02452|CO1A1_HUMAN	51.1	1	2	2	2		138942	Collagen alpha-1(I) chain OS=Homo sapiens OX=9606 GN=COL1A1 PE=1 SV=5
359	1923	Q53EU6|GPAT3_HUMAN	50.96	3	1	1	1		48705	Glycerol-3-phosphate acyltransferase 3 OS=Homo sapiens OX=9606 GN=GPAT3 PE=1 SV=2
335	1490	P05109|S10A8_HUMAN	50.6	12	1	1	1	Carbamidomethylation	10835	Protein S100-A8 OS=Homo sapiens OX=9606 GN=S100A8 PE=1 SV=1
243	951	P19338|NUCL_HUMAN	50.47	3	2	2	2		76615	Nucleolin OS=Homo sapiens OX=9606 GN=NCL PE=1 SV=3
307	1088	tr|E5RJU9|E5RJU9_HUMAN	50.42	2	1	1	1		57521	Protein LYRIC OS=Homo sapiens OX=9606 GN=MTDH PE=1 SV=1
307	1089	Q86UE4|LYRIC_HUMAN	50.42	2	1	1	1		63837	Protein LYRIC OS=Homo sapiens OX=9606 GN=MTDH PE=1 SV=2
307	1926	tr|H0YB56|H0YB56_HUMAN	50.42	5	1	1	1		24525	Protein LYRIC (Fragment) OS=Homo sapiens OX=9606 GN=MTDH PE=1 SV=1
317	949	P26641|EF1G_HUMAN	50.04	3	1	1	1		50119	Elongation factor 1-gamma OS=Homo sapiens OX=9606 GN=EEF1G PE=1 SV=3
395	1928	tr|F8WD59|F8WD59_HUMAN	49.66	15	1	1	1		12648	40S ribosomal protein SA (Fragment) OS=Homo sapiens OX=9606 GN=RPSA PE=1 SV=2
263	995	P14625|ENPL_HUMAN	49.45	2	2	2	2		92469	Endoplasmin OS=Homo sapiens OX=9606 GN=HSP90B1 PE=1 SV=1
338	1538	tr|E7EQR6|E7EQR6_HUMAN	49.41	5	1	1	1		43886	T-complex protein 1 subunit alpha OS=Homo sapiens OX=9606 GN=TCP1 PE=1 SV=1
338	1539	tr|E7ERF2|E7ERF2_HUMAN	49.41	5	1	1	1		46910	CCT-alpha OS=Homo sapiens OX=9606 GN=TCP1 PE=1 SV=1
338	1540	P17987|TCPA_HUMAN	49.41	4	1	1	1		60344	T-complex protein 1 subunit alpha OS=Homo sapiens OX=9606 GN=TCP1 PE=1 SV=1
331	1112	tr|B7ZKQ9|B7ZKQ9_HUMAN	49.01	2	1	1	1		53848	SCARB1 protein OS=Homo sapiens OX=9606 GN=SCARB1 PE=1 SV=1
366	1759	tr|H7C393|H7C393_HUMAN	48.96	5	1	1	1		31904	Acylamino-acid-releasing enzyme (Fragment) OS=Homo sapiens OX=9606 GN=APEH PE=1 SV=1
366	1760	P13798|ACPH_HUMAN	48.96	2	1	1	1		81225	Acylamino-acid-releasing enzyme OS=Homo sapiens OX=9606 GN=APEH PE=1 SV=4
366	1761	tr|C9JIF9|C9JIF9_HUMAN	48.96	2	1	1	1		81674	Acyl-peptide hydrolase OS=Homo sapiens OX=9606 GN=APEH PE=1 SV=1
366	1932	tr|C9JLK2|C9JLK2_HUMAN	48.96	6	1	1	1		26029	Acylamino-acid-releasing enzyme (Fragment) OS=Homo sapiens OX=9606 GN=APEH PE=1 SV=1
366	1933	tr|H7C1U0|H7C1U0_HUMAN	48.96	4	1	1	1		34583	Acylamino-acid-releasing enzyme (Fragment) OS=Homo sapiens OX=9606 GN=APEH PE=1 SV=1
332	1138	Q8IWZ8|SUGP1_HUMAN	48.62	2	1	1	1		72471	SURP and G-patch domain-containing protein 1 OS=Homo sapiens OX=9606 GN=SUGP1 PE=1 SV=2
396	1936	P33897|ABCD1_HUMAN	48.55	2	1	1	1		82937	ATP-binding cassette sub-family D member 1 OS=Homo sapiens OX=9606 GN=ABCD1 PE=1 SV=2
397	1939	tr|V9GY54|V9GY54_HUMAN	48.4	3	1	1	1	Carbamidomethylation	46525	DDB1- and CUL4-associated factor 8 OS=Homo sapiens OX=9606 GN=DCAF8 PE=1 SV=1
397	1942	Q5TAQ9|DCAF8_HUMAN	48.4	2	1	1	1	Carbamidomethylation	66852	DDB1- and CUL4-associated factor 8 OS=Homo sapiens OX=9606 GN=DCAF8 PE=1 SV=1
306	1083	tr|E7ER77|E7ER77_HUMAN	48.14	2	1	1	1	Carbamidomethylation	93160	Endoplasmic reticulum metallopeptidase 1 OS=Homo sapiens OX=9606 GN=ERMP1 PE=1 SV=1
306	1086	Q7Z2K6|ERMP1_HUMAN	48.14	2	1	1	1	Carbamidomethylation	100231	Endoplasmic reticulum metallopeptidase 1 OS=Homo sapiens OX=9606 GN=ERMP1 PE=1 SV=2
329	1099	P04083|ANXA1_HUMAN	47.96	3	1	1	1		38714	Annexin A1 OS=Homo sapiens OX=9606 GN=ANXA1 PE=1 SV=2
329	1593	tr|Q5T3N1|Q5T3N1_HUMAN	47.96	5	1	1	1		22755	Annexin (Fragment) OS=Homo sapiens OX=9606 GN=ANXA1 PE=1 SV=1
362	1720	tr|H0YC35|H0YC35_HUMAN	47.71	4	1	1	1		33538	Clusterin (Fragment) OS=Homo sapiens OX=9606 GN=CLU PE=1 SV=1
362	1721	P10909|CLUS_HUMAN	47.71	2	1	1	1		52495	Clusterin OS=Homo sapiens OX=9606 GN=CLU PE=1 SV=1
362	1948	tr|H0YAS8|H0YAS8_HUMAN	47.71	8	1	1	1		16185	Clusterin (Fragment) OS=Homo sapiens OX=9606 GN=CLU PE=1 SV=1
185	1773	tr|H0YK49|H0YK49_HUMAN	46.28	8	1	1	4	Oxidation (M)	24160	Electron transfer flavoprotein subunit alpha OS=Homo sapiens OX=9606 GN=ETFA PE=1 SV=1
185	1774	tr|H0YLU7|H0YLU7_HUMAN	46.28	6	1	1	4	Oxidation (M)	31740	Electron transfer flavoprotein subunit alpha mitochondrial (Fragment) OS=Homo sapiens OX=9606 GN=ETFA PE=1 SV=1
185	1777	P13804|ETFA_HUMAN	46.28	6	1	1	4	Oxidation (M)	35080	Electron transfer flavoprotein subunit alpha mitochondrial OS=Homo sapiens OX=9606 GN=ETFA PE=1 SV=1
185	1955	tr|H0YL12|H0YL12_HUMAN	46.28	8	1	1	4	Oxidation (M)	24916	Electron transfer flavoprotein subunit alpha mitochondrial (Fragment) OS=Homo sapiens OX=9606 GN=ETFA PE=1 SV=8
185	1956	tr|H0YNX6|H0YNX6_HUMAN	46.28	7	1	1	4	Oxidation (M)	26892	Electron transfer flavoprotein subunit alpha mitochondrial (Fragment) OS=Homo sapiens OX=9606 GN=ETFA PE=1 SV=1
363	1795	P13796|PLSL_HUMAN	46.27	1	1	1	1	Carbamidomethylation	70289	Plastin-2 OS=Homo sapiens OX=9606 GN=LCP1 PE=1 SV=6
363	1958	tr|U3KQI3|U3KQI3_HUMAN	46.27	5	1	1	1	Carbamidomethylation	18995	Plastin-3 (Fragment) OS=Homo sapiens OX=9606 GN=PLS3 PE=1 SV=1
363	1959	tr|Q5TBN3|Q5TBN3_HUMAN	46.27	4	1	1	1	Carbamidomethylation	27307	Plastin-2 (Fragment) OS=Homo sapiens OX=9606 GN=LCP1 PE=1 SV=1
363	1973	tr|A0A0A0MSQ0|A0A0A0MSQ0_HUMAN	46.27	1	1	1	1	Carbamidomethylation	69335	Plastin-3 OS=Homo sapiens OX=9606 GN=PLS3 PE=1 SV=1
363	1976	P13797|PLST_HUMAN	46.27	1	1	1	1	Carbamidomethylation	70811	Plastin-3 OS=Homo sapiens OX=9606 GN=PLS3 PE=1 SV=4
357	1548	Q14739|LBR_HUMAN	46.04	1	1	1	1		70703	Delta(14)-sterol reductase LBR OS=Homo sapiens OX=9606 GN=LBR PE=1 SV=2
357	1982	tr|C9JXK0|C9JXK0_HUMAN	46.04	4	1	1	1		24284	Delta(14)-sterol reductase LBR (Fragment) OS=Homo sapiens OX=9606 GN=LBR PE=1 SV=1
357	1991	tr|A0A494C1L1|A0A494C1L1_HUMAN	46.04	2	1	1	1		46926	3-beta-hydroxysterol Delta (14)-reductase OS=Homo sapiens OX=9606 GN=LBR PE=1 SV=1
334	1457	tr|G3XAC6|G3XAC6_HUMAN	45.93	2	1	1	1		48024	RNA-binding protein 39 OS=Homo sapiens OX=9606 GN=RBM39 PE=1 SV=1
334	1491	tr|A0A0U1RQH7|A0A0U1RQH7_HUMAN	45.93	4	1	1	1		26699	RNA-binding protein 39 (Fragment) OS=Homo sapiens OX=9606 GN=RBM39 PE=1 SV=1
334	1493	tr|H0Y4X3|H0Y4X3_HUMAN	45.93	3	1	1	1		36633	RNA-binding protein 39 (Fragment) OS=Homo sapiens OX=9606 GN=RBM39 PE=1 SV=8
334	1494	Q14498|RBM39_HUMAN	45.93	2	1	1	1		59380	RNA-binding protein 39 OS=Homo sapiens OX=9606 GN=RBM39 PE=1 SV=2
343	1704	P30101|PDIA3_HUMAN	45.66	2	1	1	1		56782	Protein disulfide-isomerase A3 OS=Homo sapiens OX=9606 GN=PDIA3 PE=1 SV=4
343	1734	tr|H7BZJ3|H7BZJ3_HUMAN	45.66	9	1	1	1		13519	Protein disulfide-isomerase A3 (Fragment) OS=Homo sapiens OX=9606 GN=PDIA3 PE=1 SV=1
360	1667	tr|G5E9G0|G5E9G0_HUMAN	45.57	3	1	1	1		40267	60S ribosomal protein L3 OS=Homo sapiens OX=9606 GN=RPL3 PE=1 SV=1
398	1968	tr|H0Y8N0|H0Y8N0_HUMAN	44.98	6	1	1	1		17925	Transmembrane protein 33 (Fragment) OS=Homo sapiens OX=9606 GN=TMEM33 PE=1 SV=1
398	1969	tr|D6RAA6|D6RAA6_HUMAN	44.98	4	1	1	1		25224	Transmembrane protein 33 (Fragment) OS=Homo sapiens OX=9606 GN=TMEM33 PE=1 SV=1
398	1972	P57088|TMM33_HUMAN	44.98	4	1	1	1		27978	Transmembrane protein 33 OS=Homo sapiens OX=9606 GN=TMEM33 PE=1 SV=2
345	1781	P38606|VATA_HUMAN	44.58	2	1	1	1		68304	V-type proton ATPase catalytic subunit A OS=Homo sapiens OX=9606 GN=ATP6V1A PE=1 SV=2
399	1978	tr|A0A590UJZ9|A0A590UJZ9_HUMAN	44.36	1	1	1	1		166577	Deleted in malignant brain tumors 1 protein OS=Homo sapiens OX=9606 GN=DMBT1 PE=1 SV=1
399	1979	Q9UGM3|DMBT1_HUMAN	44.36	1	1	1	1		260734	Deleted in malignant brain tumors 1 protein OS=Homo sapiens OX=9606 GN=DMBT1 PE=1 SV=2
320	1136	tr|H3BR35|H3BR35_HUMAN	44.05	2	1	1	1		52951	Eukaryotic peptide chain release factor GTP-binding subunit ERF3A (Fragment) OS=Homo sapiens OX=9606 GN=GSPT1 PE=1 SV=1
320	1137	P15170|ERF3A_HUMAN	44.05	2	1	1	1		55756	Eukaryotic peptide chain release factor GTP-binding subunit ERF3A OS=Homo sapiens OX=9606 GN=GSPT1 PE=1 SV=1
401	1988	Q96HR8|NAF1_HUMAN	43.9	2	1	1	1		53717	H/ACA ribonucleoprotein complex non-core subunit NAF1 OS=Homo sapiens OX=9606 GN=NAF1 PE=1 SV=2
308	1133	tr|E9PG15|E9PG15_HUMAN	43.77	9	1	1	1		17048	14-3-3 protein theta (Fragment) OS=Homo sapiens OX=9606 GN=YWHAQ PE=1 SV=1
308	1135	P27348|1433T_HUMAN	43.77	6	1	1	1		27764	14-3-3 protein theta OS=Homo sapiens OX=9606 GN=YWHAQ PE=1 SV=1
351	1433	tr|F8W6P5|F8W6P5_HUMAN	43.32	14	1	1	1		9670	Hemoglobin subunit beta (Fragment) OS=Homo sapiens OX=9606 GN=HBB PE=1 SV=1
351	1434	tr|A0A2R8Y7R2|A0A2R8Y7R2_HUMAN	43.32	12	1	1	1		12176	Hemoglobin subunit beta OS=Homo sapiens OX=9606 GN=HBB PE=1 SV=1
351	1435	P68871|HBB_HUMAN	43.32	9	1	1	1		15998	Hemoglobin subunit beta OS=Homo sapiens OX=9606 GN=HBB PE=1 SV=2
310	1444	tr|E9PLP8|E9PLP8_HUMAN	43.11	2	1	1	1		86273	Cleavage stimulation factor subunit 3 OS=Homo sapiens OX=9606 GN=CSTF3 PE=1 SV=2
402	1992	tr|I3L1P8|I3L1P8_HUMAN	42.88	5	1	1	1	Acetylation (Protein N-term)	32182	Mitochondrial 2-oxoglutarate/malate carrier protein (Fragment) OS=Homo sapiens OX=9606 GN=SLC25A11 PE=1 SV=1
402	1993	Q02978|M2OM_HUMAN	42.88	5	1	1	1	Acetylation (Protein N-term)	34062	Mitochondrial 2-oxoglutarate/malate carrier protein OS=Homo sapiens OX=9606 GN=SLC25A11 PE=1 SV=3
272	1225	Q99543|DNJC2_HUMAN	42.82	2	1	1	2	Carbamidomethylation	71996	DnaJ homolog subfamily C member 2 OS=Homo sapiens OX=9606 GN=DNAJC2 PE=1 SV=4
376	2002	O60361|NDK8_HUMAN	41.91	7	1	1	1	Carbamidomethylation	15529	Putative nucleoside diphosphate kinase OS=Homo sapiens OX=9606 GN=NME2P1 PE=5 SV=1
376	2003	tr|E7ERL0|E7ERL0_HUMAN	41.91	6	1	1	1	Carbamidomethylation	15261	Nucleoside diphosphate kinase A OS=Homo sapiens OX=9606 GN=NME1 PE=1 SV=1
376	2005	P15531|NDKA_HUMAN	41.91	6	1	1	1	Carbamidomethylation	17149	Nucleoside diphosphate kinase A OS=Homo sapiens OX=9606 GN=NME1 PE=1 SV=1
376	2006	P22392|NDKB_HUMAN	41.91	6	1	1	1	Carbamidomethylation	17298	Nucleoside diphosphate kinase B OS=Homo sapiens OX=9606 GN=NME2 PE=1 SV=1
376	2012	tr|J3KPD9|J3KPD9_HUMAN	41.91	5	1	1	1	Carbamidomethylation	22422	NME1-NME2 readthrough OS=Homo sapiens OX=9606 GN=NME1-NME2 PE=1 SV=1
376	2014	tr|Q32Q12|Q32Q12_HUMAN	41.91	3	1	1	1	Carbamidomethylation	32642	Nucleoside diphosphate kinase OS=Homo sapiens OX=9606 GN=NME1-NME2 PE=1 SV=1
318	962	tr|H0YNP1|H0YNP1_HUMAN	41.82	3	1	1	1		62887	Heparosan-N-sulfate-glucuronate 5-epimerase OS=Homo sapiens OX=9606 GN=GLCE PE=1 SV=1
318	964	O94923|GLCE_HUMAN	41.82	2	1	1	1		70101	D-glucuronyl C5-epimerase OS=Homo sapiens OX=9606 GN=GLCE PE=1 SV=3
244	970	Q9HDC5|JPH1_HUMAN	41.73	2	1	1	2	Carbamidomethylation	71686	Junctophilin-1 OS=Homo sapiens OX=9606 GN=JPH1 PE=1 SV=2
404	2029	P11279|LAMP1_HUMAN	41.1	3	1	1	1		44882	Lysosome-associated membrane glycoprotein 1 OS=Homo sapiens OX=9606 GN=LAMP1 PE=1 SV=3
377	2030	Q8IY67|RAVR1_HUMAN	40.89	2	1	1	1		63877	Ribonucleoprotein PTB-binding 1 OS=Homo sapiens OX=9606 GN=RAVER1 PE=1 SV=1
405	2033	tr|H7BZK4|H7BZK4_HUMAN	40.85	5	1	1	1		23650	Sodium-dependent phosphate transporter 1 (Fragment) OS=Homo sapiens OX=9606 GN=SLC20A1 PE=1 SV=1
405	2046	Q8WUM9|S20A1_HUMAN	40.85	1	1	1	1		73700	Sodium-dependent phosphate transporter 1 OS=Homo sapiens OX=9606 GN=SLC20A1 PE=1 SV=1
352	1437	Q96P63|SPB12_HUMAN	40.79	2	1	1	1		46276	Serpin B12 OS=Homo sapiens OX=9606 GN=SERPINB12 PE=1 SV=1
364	1741	tr|J3QSB4|J3QSB4_HUMAN	40.54	9	1	1	1		14692	60S ribosomal protein L13 (Fragment) OS=Homo sapiens OX=9606 GN=RPL13 PE=1 SV=1
364	1742	P26373|RL13_HUMAN	40.54	5	1	1	1		24261	60S ribosomal protein L13 OS=Homo sapiens OX=9606 GN=RPL13 PE=1 SV=4
342	1696	O60476|MA1A2_HUMAN	40.48	2	1	1	1		73004	Mannosyl-oligosaccharide 1 2-alpha-mannosidase IB OS=Homo sapiens OX=9606 GN=MAN1A2 PE=1 SV=1
342	1801	tr|H0Y7H1|H0Y7H1_HUMAN	40.48	3	1	1	1		37600	alpha-1 2-Mannosidase (Fragment) OS=Homo sapiens OX=9606 GN=MAN1A2 PE=1 SV=2
342	2059	tr|H0Y543|H0Y543_HUMAN	40.48	5	1	1	1		23146	alpha-1 2-Mannosidase (Fragment) OS=Homo sapiens OX=9606 GN=MAN1A2 PE=1 SV=1
371	1800	Q9UL63|MKLN1_HUMAN	40.36	2	1	1	1	Carbamidomethylation; Acetylation (Protein N-term)	84768	Muskelin OS=Homo sapiens OX=9606 GN=MKLN1 PE=1 SV=2
371	2060	tr|F8WEY7|F8WEY7_HUMAN	40.36	8	1	1	1	Carbamidomethylation; Acetylation (Protein N-term)	19507	Muskelin OS=Homo sapiens OX=9606 GN=MKLN1 PE=1 SV=1
253	1150	P62269|RS18_HUMAN	39.76	7	1	1	2		17719	40S ribosomal protein S18 OS=Homo sapiens OX=9606 GN=RPS18 PE=1 SV=3
304	1054	P36957|ODO2_HUMAN	39.6	2	1	1	1		48755	Dihydrolipoyllysine-residue succinyltransferase component of 2-oxoglutarate dehydrogenase complex mitochondrial OS=Homo sapiens OX=9606 GN=DLST PE=1 SV=4
301	922	P38432|COIL_HUMAN	39.54	2	1	1	1		62608	Coilin OS=Homo sapiens OX=9606 GN=COIL PE=1 SV=1
411	2097	Q9H0U3|MAGT1_HUMAN	39.45	3	1	1	1		38037	Magnesium transporter protein 1 OS=Homo sapiens OX=9606 GN=MAGT1 PE=1 SV=1
411	2099	tr|A0A087WU53|A0A087WU53_HUMAN	39.45	2	1	1	1		41532	Dolichyl-diphosphooligosaccharide--protein glycosyltransferase subunit MAGT1 OS=Homo sapiens OX=9606 GN=MAGT1 PE=1 SV=1
406	2073	Q9UK59|DBR1_HUMAN	39.28	2	1	1	1		61555	Lariat debranching enzyme OS=Homo sapiens OX=9606 GN=DBR1 PE=1 SV=2
410	2083	P22531|SPR2E_HUMAN	39.22	12	1	1	1	Carbamidomethylation	7855	Small proline-rich protein 2E OS=Homo sapiens OX=9606 GN=SPRR2E PE=2 SV=2
410	2084	Q96RM1|SPR2F_HUMAN	39.22	12	1	1	1	Carbamidomethylation	7805	Small proline-rich protein 2F OS=Homo sapiens OX=9606 GN=SPRR2F PE=3 SV=1
410	2085	P35325|SPR2B_HUMAN	39.22	12	1	1	1	Carbamidomethylation	7975	Small proline-rich protein 2B OS=Homo sapiens OX=9606 GN=SPRR2B PE=2 SV=1
410	2086	P22532|SPR2D_HUMAN	39.22	12	1	1	1	Carbamidomethylation	7905	Small proline-rich protein 2D OS=Homo sapiens OX=9606 GN=SPRR2D PE=2 SV=2
410	2087	P35326|SPR2A_HUMAN	39.22	12	1	1	1	Carbamidomethylation	7965	Small proline-rich protein 2A OS=Homo sapiens OX=9606 GN=SPRR2A PE=1 SV=1
410	2088	Q9BYE4|SPR2G_HUMAN	39.22	12	1	1	1	Carbamidomethylation	8158	Small proline-rich protein 2G OS=Homo sapiens OX=9606 GN=SPRR2G PE=3 SV=1
408	2077	P47914|RL29_HUMAN	39.19	9	1	1	1		17752	60S ribosomal protein L29 OS=Homo sapiens OX=9606 GN=RPL29 PE=1 SV=2
408	2078	tr|A0A3B3ITT5|A0A3B3ITT5_HUMAN	39.19	9	1	1	1		18512	60S ribosomal protein L29 OS=Homo sapiens OX=9606 GN=RPL29 PE=1 SV=1
409	2079	P12277|KCRB_HUMAN	39.14	3	1	1	1		42644	Creatine kinase B-type OS=Homo sapiens OX=9606 GN=CKB PE=1 SV=1
374	1953	Q9UHI8|ATS1_HUMAN	38.85	1	1	1	1		105358	A disintegrin and metalloproteinase with thrombospondin motifs 1 OS=Homo sapiens OX=9606 GN=ADAMTS1 PE=1 SV=4
322	1470	tr|H7C1V0|H7C1V0_HUMAN	38.73	4	1	1	1		20371	Cathepsin D (Fragment) OS=Homo sapiens OX=9606 GN=CTSD PE=1 SV=1
322	1471	tr|A0A1B0GW44|A0A1B0GW44_HUMAN	38.73	2	1	1	1		43688	Cathepsin D OS=Homo sapiens OX=9606 GN=CTSD PE=1 SV=1
322	1472	tr|A0A1B0GVP3|A0A1B0GVP3_HUMAN	38.73	2	1	1	1		43687	Cathepsin D OS=Homo sapiens OX=9606 GN=CTSD PE=1 SV=1
322	1473	tr|A0A1B0GV23|A0A1B0GV23_HUMAN	38.73	2	1	1	1		43831	Cathepsin D OS=Homo sapiens OX=9606 GN=CTSD PE=1 SV=1
322	1475	tr|A0A1B0GVD5|A0A1B0GVD5_HUMAN	38.73	2	1	1	1		44238	Cathepsin D OS=Homo sapiens OX=9606 GN=CTSD PE=1 SV=1
322	1476	tr|A0A1B0GWE8|A0A1B0GWE8_HUMAN	38.73	2	1	1	1		44353	Cathepsin D OS=Homo sapiens OX=9606 GN=CTSD PE=1 SV=1
322	1477	P07339|CATD_HUMAN	38.73	2	1	1	1		44552	Cathepsin D OS=Homo sapiens OX=9606 GN=CTSD PE=1 SV=1
356	1541	Q9P2B7|CFA97_HUMAN	38.5	2	1	1	1		59475	Cilia- and flagella-associated protein 97 OS=Homo sapiens OX=9606 GN=CFAP97 PE=1 SV=2
375	1995	Q6UVJ0|SAS6_HUMAN	38.46	2	1	1	1		74397	Spindle assembly abnormal protein 6 homolog OS=Homo sapiens OX=9606 GN=SASS6 PE=1 SV=1
337	1537	P01833|PIGR_HUMAN	38.4	2	1	1	1		83284	Polymeric immunoglobulin receptor OS=Homo sapiens OX=9606 GN=PIGR PE=1 SV=4
379	2139	Q9NQZ2|SAS10_HUMAN	37.73	2	1	1	1		54558	Something about silencing protein 10 OS=Homo sapiens OX=9606 GN=UTP3 PE=1 SV=1
354	1483	Q05655|KPCD_HUMAN	37.59	3	1	1	1		77505	Protein kinase C delta type OS=Homo sapiens OX=9606 GN=PRKCD PE=1 SV=2
378	2053	O43663|PRC1_HUMAN	37.16	2	1	1	1	Carbamidomethylation	71607	Protein regulator of cytokinesis 1 OS=Homo sapiens OX=9606 GN=PRC1 PE=1 SV=2
373	2209	Q6WKZ4|RFIP1_HUMAN	37.13	1	1	1	1		137167	Rab11 family-interacting protein 1 OS=Homo sapiens OX=9606 GN=RAB11FIP1 PE=1 SV=3
380	2156	P22528|SPR1B_HUMAN	36.89	9	1	1	1	Carbamidomethylation	9888	Cornifin-B OS=Homo sapiens OX=9606 GN=SPRR1B PE=1 SV=2
380	2157	P35321|SPR1A_HUMAN	36.89	9	1	1	1	Carbamidomethylation	9877	Cornifin-A OS=Homo sapiens OX=9606 GN=SPRR1A PE=1 SV=2
326	984	O75325|LRRN2_HUMAN	36.61	1	1	1	1		78859	Leucine-rich repeat neuronal protein 2 OS=Homo sapiens OX=9606 GN=LRRN2 PE=2 SV=2
159	2159	tr|A0A6Q8PFP7|A0A6Q8PFP7_HUMAN	36.55	9	1	1	4		10778	Periaxin (Fragment) OS=Homo sapiens OX=9606 GN=PRX PE=1 SV=1
311	1697	tr|B7Z4B8|B7Z4B8_HUMAN	36.35	2	1	1	1		86122	Heterogeneous nuclear ribonucleoprotein U-like protein 1 OS=Homo sapiens OX=9606 GN=HNRNPUL1 PE=1 SV=1
323	1515	P69905|HBA_HUMAN	35.78	5	1	1	1		15258	Hemoglobin subunit alpha OS=Homo sapiens OX=9606 GN=HBA1 PE=1 SV=2
323	1605	P02008|HBAZ_HUMAN	35.78	5	1	1	1		15637	Hemoglobin subunit zeta OS=Homo sapiens OX=9606 GN=HBZ PE=1 SV=2
323	1729	tr|A0A2R8Y7C0|A0A2R8Y7C0_HUMAN	35.78	5	1	1	1		13962	Hemoglobin subunit alpha (Fragment) OS=Homo sapiens OX=9606 GN=HBA2 PE=1 SV=1
323	2213	tr|G3V1N2|G3V1N2_HUMAN	35.78	6	1	1	1		11948	HCG1745306 isoform CRA_a OS=Homo sapiens OX=9606 GN=HBA2 PE=1 SV=1
302	1087	Q6UVY6|MOXD1_HUMAN	35.71	1	1	1	1		69653	DBH-like monooxygenase protein 1 OS=Homo sapiens OX=9606 GN=MOXD1 PE=1 SV=1
417	2210	tr|F8WE49|F8WE49_HUMAN	35.66	3	1	1	1		34914	RING-type E3 ubiquitin transferase RAD18 OS=Homo sapiens OX=9606 GN=RAD18 PE=1 SV=1
417	2214	Q9NS91|RAD18_HUMAN	35.66	2	1	1	1		56223	E3 ubiquitin-protein ligase RAD18 OS=Homo sapiens OX=9606 GN=RAD18 PE=1 SV=2
348	2198	tr|H0YEF4|H0YEF4_HUMAN	35.6	3	1	1	2	Carbamidomethylation	32940	Palmitoyltransferase ZDHHC5 (Fragment) OS=Homo sapiens OX=9606 GN=ZDHHC5 PE=1 SV=1
348	2205	Q9C0B5|ZDHC5_HUMAN	35.6	1	1	1	2	Carbamidomethylation	77545	Palmitoyltransferase ZDHHC5 OS=Homo sapiens OX=9606 GN=ZDHHC5 PE=1 SV=2
416	2207	Q96S55|WRIP1_HUMAN	35.31	1	1	1	1		72133	ATPase WRNIP1 OS=Homo sapiens OX=9606 GN=WRNIP1 PE=1 SV=2
355	1525	tr|E5RIM3|E5RIM3_HUMAN	35.24	3	1	1	1		66734	Phospholipase A-2-activating protein OS=Homo sapiens OX=9606 GN=PLAA PE=1 SV=1
355	1526	Q9Y263|PLAP_HUMAN	35.24	2	1	1	1		87157	Phospholipase A-2-activating protein OS=Homo sapiens OX=9606 GN=PLAA PE=1 SV=2
414	2200	tr|M0QXC6|M0QXC6_HUMAN	35.05	14	1	1	1		7769	Serine/threonine-protein kinase D2 (Fragment) OS=Homo sapiens OX=9606 GN=PRKD2 PE=1 SV=1
414	2203	Q9BZL6|KPCD2_HUMAN	35.05	1	1	1	1		96722	Serine/threonine-protein kinase D2 OS=Homo sapiens OX=9606 GN=PRKD2 PE=1 SV=3
305	1081	P20930|FILA_HUMAN	35.01	0	1	1	1		435180	Filaggrin OS=Homo sapiens OX=9606 GN=FLG PE=1 SV=3
370	1797	P06702|S10A9_HUMAN	34.83	7	1	1	1		13242	Protein S100-A9 OS=Homo sapiens OX=9606 GN=S100A9 PE=1 SV=1
339	1552	P29401|TKT_HUMAN	34.58	1	1	1	1		67878	Transketolase OS=Homo sapiens OX=9606 GN=TKT PE=1 SV=3
324	1581	O75127|PTCD1_HUMAN	34.58	1	1	1	1		78856	Pentatricopeptide repeat-containing protein 1 mitochondrial OS=Homo sapiens OX=9606 GN=PTCD1 PE=1 SV=2
324	1582	tr|G3V325|G3V325_HUMAN	34.58	1	1	1	1		84110	ATP5MF-PTCD1 readthrough OS=Homo sapiens OX=9606 GN=ATP5MF-PTCD1 PE=4 SV=1
321	1145	P17655|CAN2_HUMAN	34.35	1	1	1	1	Carbamidomethylation	79995	Calpain-2 catalytic subunit OS=Homo sapiens OX=9606 GN=CAPN2 PE=1 SV=6
361	1683	tr|G3XAL0|G3XAL0_HUMAN	34.28	7	1	1	1		24595	Malate dehydrogenase OS=Homo sapiens OX=9606 GN=MDH2 PE=1 SV=1
361	1685	P40926|MDHM_HUMAN	34.28	5	1	1	1		35503	Malate dehydrogenase mitochondrial OS=Homo sapiens OX=9606 GN=MDH2 PE=1 SV=3
418	2242	tr|M0QYV5|M0QYV5_HUMAN	33.91	5	1	1	1		16086	ATP-dependent Clp protease proteolytic subunit mitochondrial (Fragment) OS=Homo sapiens OX=9606 GN=CLPP PE=1 SV=2
418	2247	Q16740|CLPP_HUMAN	33.91	3	1	1	1		30180	ATP-dependent Clp protease proteolytic subunit mitochondrial OS=Homo sapiens OX=9606 GN=CLPP PE=1 SV=1
341	1680	tr|J3QL05|J3QL05_HUMAN	33.42	6	1	1	1		15156	Serine/arginine-rich splicing factor 2 (Fragment) OS=Homo sapiens OX=9606 GN=SRSF2 PE=1 SV=1
341	1798	Q9BRL6|SRSF8_HUMAN	33.42	3	1	1	1		32288	Serine/arginine-rich splicing factor 8 OS=Homo sapiens OX=9606 GN=SRSF8 PE=1 SV=1
341	2255	tr|J3KP15|J3KP15_HUMAN	33.42	6	1	1	1		15371	Serine/arginine-rich splicing factor 2 (Fragment) OS=Homo sapiens OX=9606 GN=SRSF2 PE=1 SV=8
341	2259	Q01130|SRSF2_HUMAN	33.42	4	1	1	1		25476	Serine/arginine-rich splicing factor 2 OS=Homo sapiens OX=9606 GN=SRSF2 PE=1 SV=4
382	2225	Q8NE01|CNNM3_HUMAN	33.33	2	1	1	1		76119	Metal transporter CNNM3 OS=Homo sapiens OX=9606 GN=CNNM3 PE=1 SV=1
297	1575	Q9NZT1|CALL5_HUMAN	33.05	9	1	1	1	Acetylation (Protein N-term)	15893	Calmodulin-like protein 5 OS=Homo sapiens OX=9606 GN=CALML5 PE=1 SV=2
421	2264	tr|A0A0A0MS51|A0A0A0MS51_HUMAN	32.98	1	1	1	1		82526	Actin-depolymerizing factor OS=Homo sapiens OX=9606 GN=GSN PE=1 SV=1
421	2265	tr|A0A0A0MT01|A0A0A0MT01_HUMAN	32.98	1	1	1	1		84745	Actin-depolymerizing factor OS=Homo sapiens OX=9606 GN=GSN PE=1 SV=1
421	2267	P06396|GELS_HUMAN	32.98	1	1	1	1		85697	Gelsolin OS=Homo sapiens OX=9606 GN=GSN PE=1 SV=1
383	2249	Q13610|PWP1_HUMAN	32.65	2	1	1	1		55828	Periodic tryptophan protein 1 homolog OS=Homo sapiens OX=9606 GN=PWP1 PE=1 SV=1
383	2263	tr|B4DJV5|B4DJV5_HUMAN	32.65	3	1	1	1		49038	Periodic tryptophan protein 1 homolog OS=Homo sapiens OX=9606 GN=PWP1 PE=1 SV=1
423	2273	Q9UHB9|SRP68_HUMAN	32.57	1	1	1	1		70730	Signal recognition particle subunit SRP68 OS=Homo sapiens OX=9606 GN=SRP68 PE=1 SV=2
369	1793	P23490|LORI_HUMAN	32.42	4	1	1	1	Carbamidomethylation	25761	Loricrin OS=Homo sapiens OX=9606 GN=LORICRIN PE=1 SV=2
422	2270	tr|B4DLP0|B4DLP0_HUMAN	32.35	4	1	1	1		36619	Sulfotransferase OS=Homo sapiens OX=9606 GN=SULT1C2 PE=1 SV=1
328	1044	O75223|GGCT_HUMAN	32.3	5	1	1	1		21008	Gamma-glutamylcyclotransferase OS=Homo sapiens OX=9606 GN=GGCT PE=1 SV=1
328	1542	tr|H7BZK5|H7BZK5_HUMAN	32.3	8	1	1	1		13180	Gamma-glutamylcyclotransferase (Fragment) OS=Homo sapiens OX=9606 GN=GGCT PE=1 SV=1
328	1543	tr|B8ZZK2|B8ZZK2_HUMAN	32.3	5	1	1	1		18399	Gamma-glutamylcyclotransferase OS=Homo sapiens OX=9606 GN=GGCT PE=1 SV=1
424	2281	tr|E7ETK5|E7ETK5_HUMAN	32.3	3	1	1	1		30611	Inosine-5'-monophosphate dehydrogenase 2 (Fragment) OS=Homo sapiens OX=9606 GN=IMPDH2 PE=1 SV=1
424	2282	tr|C9K0R9|C9K0R9_HUMAN	32.3	3	1	1	1		31206	Inosine-5'-monophosphate dehydrogenase 1 (Fragment) OS=Homo sapiens OX=9606 GN=IMPDH1 PE=1 SV=1
424	2285	tr|H0Y4R1|H0Y4R1_HUMAN	32.3	2	1	1	1		51077	Inosine-5'-monophosphate dehydrogenase 2 (Fragment) OS=Homo sapiens OX=9606 GN=IMPDH2 PE=1 SV=1
424	2287	tr|A0A3B3IRL5|A0A3B3IRL5_HUMAN	32.3	2	1	1	1		54391	Inosine-5'-monophosphate dehydrogenase (Fragment) OS=Homo sapiens OX=9606 GN=IMPDH1 PE=1 SV=1
424	2288	tr|C9J381|C9J381_HUMAN	32.3	2	1	1	1		55278	Inosine-5'-monophosphate dehydrogenase OS=Homo sapiens OX=9606 GN=IMPDH1 PE=1 SV=1
424	2289	P12268|IMDH2_HUMAN	32.3	2	1	1	1		55805	Inosine-5'-monophosphate dehydrogenase 2 OS=Homo sapiens OX=9606 GN=IMPDH2 PE=1 SV=2
424	2292	P20839|IMDH1_HUMAN	32.3	2	1	1	1		55406	Inosine-5'-monophosphate dehydrogenase 1 OS=Homo sapiens OX=9606 GN=IMPDH1 PE=1 SV=2
346	2296	tr|F8WCP5|F8WCP5_HUMAN	31.76	2	1	1	1	Carbamidomethylation	39733	THO complex subunit 5 homolog OS=Homo sapiens OX=9606 GN=THOC5 PE=1 SV=1
346	2298	Q13769|THOC5_HUMAN	31.76	1	1	1	1	Carbamidomethylation	78508	THO complex subunit 5 homolog OS=Homo sapiens OX=9606 GN=THOC5 PE=1 SV=2
346	2310	tr|C9JXU6|C9JXU6_HUMAN	31.76	9	1	1	1	Carbamidomethylation	10760	THO complex subunit 5 homolog (Fragment) OS=Homo sapiens OX=9606 GN=THOC5 PE=1 SV=1
346	2311	tr|F5GZF3|F5GZF3_HUMAN	31.76	6	1	1	1	Carbamidomethylation	14880	THO complex subunit 5 homolog OS=Homo sapiens OX=9606 GN=THOC5 PE=1 SV=1
346	2312	tr|C9JCL9|C9JCL9_HUMAN	31.76	5	1	1	1	Carbamidomethylation	18938	THO complex subunit 5 homolog (Fragment) OS=Homo sapiens OX=9606 GN=THOC5 PE=1 SV=1
346	2313	tr|H7C441|H7C441_HUMAN	31.76	5	1	1	1	Carbamidomethylation	20803	THO complex subunit 5 homolog (Fragment) OS=Homo sapiens OX=9606 GN=THOC5 PE=1 SV=2
346	2315	tr|C9JXG5|C9JXG5_HUMAN	31.76	4	1	1	1	Carbamidomethylation	26350	THO complex subunit 5 homolog (Fragment) OS=Homo sapiens OX=9606 GN=THOC5 PE=1 SV=1
300	872	Q8IXI2|MIRO1_HUMAN	31.66	1	1	1	1	Carbamidomethylation	70784	Mitochondrial Rho GTPase 1 OS=Homo sapiens OX=9606 GN=RHOT1 PE=1 SV=2
300	1023	tr|H7BXZ6|H7BXZ6_HUMAN	31.66	2	1	1	1	Carbamidomethylation	68449	Mitochondrial Rho GTPase OS=Homo sapiens OX=9606 GN=RHOT1 PE=1 SV=2
300	1152	tr|K7EIQ7|K7EIQ7_HUMAN	31.66	5	1	1	1	Carbamidomethylation	21876	Mitochondrial Rho GTPase 1 (Fragment) OS=Homo sapiens OX=9606 GN=RHOT1 PE=1 SV=1
300	1644	tr|J3QLG2|J3QLG2_HUMAN	31.66	7	1	1	1	Carbamidomethylation	15426	Mitochondrial Rho GTPase 1 (Fragment) OS=Homo sapiens OX=9606 GN=RHOT1 PE=1 SV=1
300	1645	tr|K7EP86|K7EP86_HUMAN	31.66	6	1	1	1	Carbamidomethylation	17927	Mitochondrial Rho GTPase 1 (Fragment) OS=Homo sapiens OX=9606 GN=RHOT1 PE=1 SV=1
